# Supplementary material for: Integration of Alzheimer’s disease genetics and myeloid genomics identifies disease risk regulatory elements and genes
Source: Nat Commun. 2021 Mar 12;12:1610. doi: 10.1038/s41467-021-21823-y (PMC7955030; doi:10.1038/s41467-021-21823-y)
Supplement: Supplementary file 3 — Supplementary Data 1 [file 41467_2021_21823_MOESM3_ESM.xlsx]

## Sheet: Monocytes
Supplementary Table 1
Rank	Motif	P-value	log P-pvalue	% of Targets	% of Background	STD(Bg STD)	Best Match/Details	Replicated in MEME	MEME p-value	Notes
1	CTGACGTACGTACGTATCAGTCGACTAGCTAGTGCACGTATACGGACT	0	-26370	0.4588	0.1152	144.7bp (95.8bp)	PB0058.1_Sfpi1_1/Jaspar(0.967) More Information | Similar Motifs Found	yes	0
2	CTAGTGCAGACTCATGGCTAATCGCGATTGACCTGAAGCT	0	-6897	0.196	0.0645	145.0bp (93.8bp)	AP-1(bZIP)/ThioMac-PU.1-ChIP-Seq(GSE21512)/Homer(0.990) More Information | Similar Motifs Found	no	-
3	CGTACAGTTCGAACGTACGTCTAGGATCCTAGGATCGTCACGTAAGCT	0	-4910	0.1382	0.0442	137.3bp (89.1bp)	CEBPE/MA0837.1/Jaspar(0.942) More Information | Similar Motifs Found	yes	0
4	TACGACGTCAGTAGCTGATCTCGAATGCCGATCGATGATC	0	-2081	0.0597	0.0188	154.3bp (91.8bp)	IRF3(IRF)/BMDM-Irf3-ChIP-Seq(GSE67343)/Homer(0.924) More Information | Similar Motifs Found	yes	6.13e-271
5	GTACAGTCCTGAATGCGACTCTGAACTGCTAGCATGCATGACTGGTAC	0	-2071	0.0397	0.009	184.2bp (86.1bp)	BORIS(Zf)/K562-CTCFL-ChIP-Seq(GSE32465)/Homer(0.926) More Information | Similar Motifs Found	yes	5.95e-105
6	CTAGATCGACTGGACTACTGCAGTACTGCTAGGATCGATC	0	-1378	0.0985	0.0504	254.4bp (82.7bp)	Klf4/MA0039.2/Jaspar(0.963) More Information | Similar Motifs Found	yes	2.49e-258
7	AGCTAGCTTCAGGACTATCGACTGAGCTGACTCGTACTGA	0	-1207	0.1595	0.1003	167.9bp (90.2bp)	RUNX(Runt)/HPC7-Runx1-ChIP-Seq(GSE22178)/Homer(0.964) More Information | Similar Motifs Found	yes	0
8	TCGAGACTCATGGCTACGATATCGGCATGTACTCGAAGCT	0	-898.1	0.2147	0.1549	164.7bp (91.4bp)	Tgif1(Homeobox)/mES-Tgif1-ChIP-Seq(GSE55404)/Homer(0.846) More Information | Similar Motifs Found	yes	0
9	TACGATCGATCGTAGCTACGTACGTACGATCGTAGCATGCATCGTACG	0	-819.4	0.0276	0.0096	304.2bp (74.0bp)	Sp1(Zf)/Promoter/Homer(0.639) More Information | Similar Motifs Found	yes	0
10	AGTCCGTAAGCTCTAGACGTACTGCGTAAGTC	1e-307	-707.7	0.0849	0.0512	180.9bp (90.5bp)	USF2/MA0526.1/Jaspar(0.943) More Information | Similar Motifs Found	yes	2.42e-291
11	TGACATCGTAGCACTGTGACACTGTACGATCGTAGCAGTC	1e-288	-664.2	0.061	0.0338	304.3bp (82.5bp)	PB0095.1_Zfp161_1/Jaspar(0.729) More Information | Similar Motifs Found	yes	4.3e-18
12	AGCTATGCATCGATGCAGTCACTGTAGCAGTCCATGGATCAGTCCATG	1e-281	-649	0.0434	0.0214	312.3bp (80.3bp)	EGR1/MA0162.2/Jaspar(0.701) More Information | Similar Motifs Found	yes	2.99e-19
13	ATCGATGCACTGATGCATGCATCGATGCACTG	1e-243	-560.5	0.0471	0.0253	306.8bp (82.5bp)	POL006.1_BREu/Jaspar(0.692) More Information | Similar Motifs Found	no	-	SMAD is the most enriched TF after promoter sequence BREu
14	ATGCCTGACTAGATGCGATCTCAGTCAGAGTC	1e-165	-380.3	0.1069	0.078	281.3bp (89.5bp)	NeuroD1(bHLH)/Islet-NeuroD1-ChIP-Seq(GSE30298)/Homer(0.640) More Information | Similar Motifs Found	yes	1.35e-32
15	TCAGAGTCAGCTCTGAAGTCTCAGGATCGCTAGTCAAGCT	1e-52	-120.8	0.0278	0.0195	198.1bp (90.5bp)	MF0006.1_bZIP_cEBP-like_subclass/Jaspar(0.647) More Information | Similar Motifs Found	yes	0
16	CGTAAGTCTGCAACTGCGTACGTACGTAATCGACGTCGTA	1e-42	-97.27	0.0055	0.0025	132.2bp (89.5bp)	Ets1-distal(ETS)/CD4+-PolII-ChIP-Seq(Barski_et_al.)/Homer(0.741) More Information | Similar Motifs Found	yes	0

## Sheet: Macrophages
Rank	Motif	P-value	log P-value	Percent of targets	Percent of Backgrounds	STD (Bg STD)	Best Match/Details	Replicated in MEME	MEME p-value	Notes
1	CTGACGTACGTACGTATCAGTCGACTAGTCAGTCGACGTATACGGACT	0	-22430	0.471	0.1357	188.6bp (108.7bp)	PB0058.1_Sfpi1_1/Jaspar(0.968) More Information | Similar Motifs Found	yes	0
2	CTGATACGACGTGACTAGCTAGTCCGTAATCGCGATACGTAGTCGATC	0	-3739	0.068	0.0142	177.6bp (110.3bp)	PU.1:IRF8(ETS:IRF)/pDC-Irf8-ChIP-Seq(GSE66899)/Homer(0.969) More Information | Similar Motifs Found	yes	0
3	TCGAGACTCATGGTCAATGCCGATGTACCGTAACGTAGTC	0	-3120	0.1381	0.0566	199.5bp (105.0bp)	AP-1(bZIP)/ThioMac-PU.1-ChIP-Seq(GSE21512)/Homer(0.992) More Information | Similar Motifs Found	no	0
4	CGTACATGTCGAACGTACGTCTAGGATCCTAGGATCGTCACGTAAGCT	0	-3016	0.0979	0.033	181.4bp (103.2bp)	CEBPE/MA0837.1/Jaspar(0.928) More Information | Similar Motifs Found	yes	2.55e-292
5	ATGCAGTCCTGAATGCGACTCTGAACTGCTAGACTGCTAGACTGGATC	0	-2495	0.04	0.0072	194.1bp (104.2bp)	BORIS(Zf)/K562-CTCFL-ChIP-Seq(GSE32465)/Homer(0.923) More Information | Similar Motifs Found	yes	0
6	TCAGAGCTAGTCGCTAAGTCTCAGCGATACTGTCGAAGTCGACTCGAT	0	-1315	0.1045	0.0548	219.5bp (103.8bp)	TFEC/MA0871.1/Jaspar(0.934) More Information | Similar Motifs Found	no	-
7	ATGCTAGCTACGCTAGATGCATGCTAGCATGCCATGATGCATGCATGC	0	-1232	0.0924	0.0473	328.1bp (89.1bp)	Sp1(Zf)/Promoter/Homer(0.904) More Information | Similar Motifs Found	yes	0
8	GACTTACGGACTATCGTACGAGCTGACTCGTATACGGTCA	0	-1021	0.1239	0.0747	215.7bp (104.0bp)	RUNX(Runt)/HPC7-Runx1-ChIP-Seq(GSE22178)/Homer(0.943) More Information | Similar Motifs Found	yes	0
9	TAGCATCGTAGCTACGATGCATCGATGCATGCATGCACGT	0	-859.4	0.077	0.0418	344.6bp (95.3bp)	PB0009.1_E2F3_1/Jaspar(0.897) More Information | Similar Motifs Found	yes	0
10	CATGGATCAGCTATCGATGCTGACTCAGAGTCATGCCATG	1e-271	-625.8	0.0598	0.0331	348.1bp (95.2bp)	ZBTB7A/MA0750.1/Jaspar(0.601) More Information | Similar Motifs Found	no	-
11	TGACCGTAACTGGTACACGTACTGCGTAATGC	1e-145	-335.1	0.2232	0.1842	250.2bp (107.7bp)	NRL/MA0842.1/Jaspar(0.895) More Information | Similar Motifs Found	yes	9.96e-231	NRL (TF in the MAF subfamily) very lowly expressed, MAF next enriched motif
12	ACGTACTGACGTACGTAGTCACGTATCGAGTCACGTCGTAACGTAGCT	1e-94	-217.4	0.0024	0.0003	188.8bp (121.7bp)	PB0121.1_Foxj3_2/Jaspar(0.670) More Information | Similar Motifs Found	yes	2.78e-269
13	CTGATCAGGATCCGATCGTACGTATCGAGTCACGTAACGTCTGAACTG	1e-70	-162.1	0.0032	0.0007	172.7bp (82.3bp)	MEF2B/MA0660.1/Jaspar(0.893) More Information | Similar Motifs Found	yes	0	not enough regions to run LDSC

## Sheet: Microglia
Rank	Motif	P-value	log P-value	Percent of targets	Percent of Backgrounds	STD (Bg STD)	Best Match/Details	Replicated in MEME	MEME p-value	Notes
1	CTGACGTACGTACGTATCAGTCGACTAGCTAGCGTACGTATACGGACT	0	-19230	0.4435	0.1301	181.7bp (119.8bp)	PB0058.1_Sfpi1_1/Jaspar(0.968) More Information | Similar Motifs Found	yes	0
2	CTGAATCGCGATGACTAGCTAGTCCGTAATGCCGATCGATGATCGATC	0	-5063	0.1123	0.0273	171.1bp (118.2bp)	PU.1:IRF8(ETS:IRF)/pDC-Irf8-ChIP-Seq(GSE66899)/Homer(0.971) More Information | Similar Motifs Found	yes	0
3	GTACAGTCCGTATAGCGACTCTGAACTGCTGAACTGCTAGACTGGTAC	0	-1319	0.0503	0.0178	208.7bp (105.2bp)	BORIS(Zf)/K562-CTCFL-ChIP-Seq(GSE32465)/Homer(0.928) More Information | Similar Motifs Found	yes	1.7e-229
4	ACGTACGTCTAGGATCCTAGGTACGTCACTGAAGTCGATC	0	-1117	0.0919	0.0477	218.0bp (110.9bp)	CEBPE/MA0837.1/Jaspar(0.939) More Information | Similar Motifs Found	yes	2.5e-69
5	AGCTCATGGCTATAGCCGATTGACCGTAACTGGATCCTGA	0	-1078	0.1207	0.07	199.1bp (114.2bp)	JunB(bZIP)/DendriticCells-Junb-ChIP-Seq(GSE36099)/Homer(0.973) More Information | Similar Motifs Found	yes	2.58e-179
6	CTAGCGATCAGTAGTCAGTCACTGAGTCCAGTAGCTACGT	0	-852.3	0.0567	0.0269	225.3bp (117.6bp)	SPI1/MA0080.4/Jaspar(0.699) More Information | Similar Motifs Found	yes	0
7	AGTCACGTCTAGAGCTACTGACTGAGCTGACTCGTATAGC	1e-302	-697.6	0.1272	0.0839	210.1bp (113.8bp)	RUNX(Runt)/HPC7-Runx1-ChIP-Seq(GSE22178)/Homer(0.975) More Information | Similar Motifs Found	yes	0
8	TCAGGACTGTACGCTAGACTATCGAGCTACTGTCGAAGTC	1e-267	-615.3	0.1679	0.121	226.0bp (111.7bp)	USF2/MA0526.1/Jaspar(0.924) More Information | Similar Motifs Found	yes	1.28e-223
9	AGTCAGCTGCTACTGACTGAGCTACGTAGCATTCGAACTG	1e-233	-538.3	0.0796	0.0495	198.2bp (108.4bp)	Mef2a(MADS)/HL1-Mef2a.biotin-ChIP-Seq(GSE21529)/Homer(0.969) More Information | Similar Motifs Found	yes	0
10	CTAGAGTCCGTAACTGGTCAGTACCGTAATCGGACTCTAG	1e-197	-455	0.2508	0.2022	244.8bp (117.4bp)	Meis1(Homeobox)/MastCells-Meis1-ChIP-Seq(GSE48085)/Homer(0.703) More Information | Similar Motifs Found	no	-
11	ATCGATCGATCGATCGTACGATCGATCGATCGATCGATCGATCGATCG	1e-190	-438.7	0.0475	0.0269	329.5bp (95.0bp)	Sp1(Zf)/Promoter/Homer(0.647) More Information | Similar Motifs Found	yes	0
12	GTACTCAGCTAGATGCATGCTGACGATCATCGGTACTAGC	1e-166	-383.9	0.1297	0.0963	312.8bp (106.3bp)	Sp1(Zf)/Promoter/Homer(0.803) More Information | Similar Motifs Found	yes	0
13	CGATAGTCTGCAATCGACTGTCGACTGACGTAAGTCGTCA	1e-118	-273.9	0.0801	0.0577	256.2bp (114.7bp)	Foxo1(Forkhead)/RAW-Foxo1-ChIP-Seq(Fan_et_al.)/Homer(0.760) More Information | Similar Motifs Found	yes	0
14	TCAGGATCGCATAGTCGATCGATCGCATAGTCCGTAATCGCTGACTAG	1e-94	-217.3	0.1005	0.0779	251.8bp (114.9bp)	EBF1(EBF)/Near-E2A-ChIP-Seq(GSE21512)/Homer(0.617) More Information | Similar Motifs Found	no	-
15	TCAGGTCACGATACTGGACTCAGTCATGGTACGTCACTGATAGCGCTA	1e-89	-205.7	0.0467	0.0319	220.4bp (114.9bp)	CEBP:AP1(bZIP)/ThioMac-CEBPb-ChIP-Seq(GSE21512)/Homer(0.828) More Information | Similar Motifs Found	yes	2.22e-158
16	CGATACTGTGACGTCAGCATCTGATACGGACTTAGCCGTAACTGTGAC	1e-80	-186.4	0.049	0.0345	229.5bp (114.6bp)	MafB(bZIP)/BMM-Mafb-ChIP-Seq(GSE75722)/Homer(0.763) More Information | Similar Motifs Found	yes	3.79e-96
17	ACGTACTGGCTATGACGCTAATCGAGCTCGTA	1e-68	-157.8	0.1399	0.1172	207.6bp (116.3bp)	MEIS2/MA0774.1/Jaspar(0.748) More Information | Similar Motifs Found	no	-
18	CTAGCGTAAGCTCGATCAGTTACGAGTCACGT	1e-56	-129.6	0.0485	0.0363	245.4bp (112.6bp)	NFY(CCAAT)/Promoter/Homer(0.765) More Information | Similar Motifs Found	yes	1.77e-37
19	CTAGGTACACTGACTGACTGACTGCGTACGTAACTGCGTA	1e-42	-98.13	0.0138	0.0084	298.0bp (120.2bp)	PB0164.1_Smad3_2/Jaspar(0.655) More Information | Similar Motifs Found	yes	0
