# Supplementary material for: Integration of Alzheimer’s disease genetics and myeloid genomics identifies disease risk regulatory elements and genes
Source: Nat Commun. 2021 Mar 12;12:1610. doi: 10.1038/s41467-021-21823-y (PMC7955030; doi:10.1038/s41467-021-21823-y)
Supplement: Supplementary file 4 — Supplementary Data 2 [file 41467_2021_21823_MOESM4_ESM.xlsx]

## Sheet: Sheet1
Supplementary Table 2
Enhancer_ID	PP.H3	PP.H4
chr10:11700809:11733632	0.86086	0.00202464
chr11:47232922:47250245	0.998354	2.08133e-05
chr11:47252992:47307116	0.995918	0.000359478
chr11:47499507:47618891	0.987652	0.00490255
chr11:47858568:47894251	0.985347	0.013049
chr11:59819322:59839920	1	2.48578e-07
chr11:59841817:59850882	0.999999	1.03643e-06
chr11:60097581:60108825	0.556785	0.438387
chr11:897603:948600	0.0384747	0.957747
chr1:207696417:207700323	0.202424	0.67818
chr14:107145514:107185559	0.912351	0.00197094
chr14:75394842:75460712	0.957819	0.000571629
chr14:92806697:93179950	0.117954	0.880766
chr15:51039666:51062094	0.148651	0.743345
chr17:5108037:5149603	0.92274	0.05603
chr2:127814061:127870567	0.999993	3.81096e-07
chr2:127884897:127896433	1	1.07579e-08
chr6:47614170:47621042	0.999997	1.05199e-07
chr7:143052447:143144656	0.00202233	0.997978
chr7:143169321:143199557	1	2.76568e-08
chr7:37679208:37689588	0.991877	0.00574289
chr7:37692937:37814155	0.997364	0.000222647
chr7:37860401:37880248	0.997532	7.39979e-05
chr7:99801401:99888538	0.666617	0.32366
chr8:95866571:95988913	0.415608	0.581779
chr8:95994704:96118363	0.867676	0.0216259
