# Supplementary material for: Integration of Alzheimer’s disease genetics and myeloid genomics identifies disease risk regulatory elements and genes
Source: Nat Commun. 2021 Mar 12;12:1610. doi: 10.1038/s41467-021-21823-y (PMC7955030; doi:10.1038/s41467-021-21823-y)
Supplement: Supplementary file 5 — Supplementary Data 3 [file 41467_2021_21823_MOESM5_ESM.xlsx]

## Sheet: Sheet1
Supplementary Table 3
Expo_ID	Expo_Chr	Expo_Gene	Expo_bp	Outco_ID	Outco_Chr	Outco_Gene	Outco_bp	topSNP	topSNP_chr	topSNP_bp	A1	A2	Freq	b_Outco	se_Outco	p_Outco	b_Expo	se_Expo	p_Expo	b_SMR	se_SMR	p_SMR	p_HEIDI	nsnp_HEIDI
chr2:127814061:127870567	2	chr2:127814061:127870567	127842314	ENSG00000136717:BIN1:ILMN_1674160	2	ENSG00000136717:BIN1:ILMN_1674160	126864577	2:127874244:G:A	2	127874244	A	G	0.0514612	1.80122	0.1079	1.46337e-62	1.669	0.178674	9.53999e-21	1.07922	0.132394	3.59074e-16	1.18932e-07	12
chr2:127884897:127896433	2	chr2:127884897:127896433	127890665	ENSG00000136717:BIN1:ILMN_1674160	2	ENSG00000136717:BIN1:ILMN_1674160	126864577	2:127886416:A:C	2	127886416	C	A	0.285896	-0.628126	0.0534419	6.77946e-32	1.06	0.0979617	2.75102e-27	-0.592572	0.0744373	1.71082e-15	1.08863e-15	20
chr2:127814061:127870567	2	chr2:127814061:127870567	127842314	ENSG00000136717:BIN1:ILMN_2309245	2	ENSG00000136717:BIN1:ILMN_2309245	126864577	2:127874244:G:A	2	127874244	A	G	0.0514612	1.80449	0.108181	1.82506e-62	1.669	0.178674	9.53999e-21	1.08118	0.132659	3.63668e-16	1.01227e-07	12
chr2:127884897:127896433	2	chr2:127884897:127896433	127890665	ENSG00000136717:BIN1:ILMN_2309245	2	ENSG00000136717:BIN1:ILMN_2309245	126864577	2:127886416:A:C	2	127886416	C	A	0.285896	-0.642289	0.0534648	3.02534e-33	1.06	0.0979617	2.75102e-27	-0.605933	0.0753648	8.98402e-16	5.51978e-15	20
chr6:47614170:47621042	6	chr6:47614170:47621042	47617606	ENSG00000198087:CD2AP:ILMN_1730433	6	ENSG00000198087:CD2AP:ILMN_1730433	46445525	6:47626685:C:T	6	47626685	T	C	0.67662	-0.166669	0.0544997	0.00222695	1.12	0.0871322	8.16495e-38	-0.148812	0.0500187	0.00292869	0.000467152	20
chr7:37679208:37689588	7	chr7:37679208:37689588	37684398	ENSG00000187037:GPR141:ILMN_2092333	7	ENSG00000187037:GPR141:ILMN_2092333	36723475	7:37682841:T:C	7	37682841	C	T	0.374841	-0.18018	0.0548957	0.00102994	-0.8392	0.0956288	1.7e-18	0.214704	0.06984	0.00211048	1.73737e-07	20
chr7:37692937:37814155	7	chr7:37692937:37814155	37753546	ENSG00000187037:GPR141:ILMN_2092333	7	ENSG00000187037:GPR141:ILMN_2092333	36723475	7:37764833:T:C	7	37764833	C	T	0.241423	-0.533556	0.0589569	1.43057e-19	-0.9085	0.11544	3.54999e-15	0.587293	0.0988954	2.87587e-09	0.0470754	20
chr7:37679208:37689588	7	chr7:37679208:37689588	37684398	ENSG00000086288:NME8:ILMN_1691334	7	ENSG00000086288:NME8:ILMN_1691334	36888199	7:37682841:T:C	7	37682841	C	T	0.374841	0.354792	0.054287	6.34018e-11	-0.8392	0.0956288	1.7e-18	-0.422775	0.0806574	1.59182e-07	3.50897e-07	20
chr7:37692937:37814155	7	chr7:37692937:37814155	37753546	ENSG00000086288:NME8:ILMN_1691334	7	ENSG00000086288:NME8:ILMN_1691334	36888199	7:37764833:T:C	7	37764833	C	T	0.241423	-0.558998	0.0587676	1.87002e-21	-0.9085	0.11544	3.54999e-15	0.615298	0.101474	1.33128e-09	0.0436631	20
chr7:143169321:143199557	7	chr7:143169321:143199557	143184439	ENSG00000159840:ZYX:ILMN_1701875	7	ENSG00000159840:ZYX:ILMN_1701875	142078173	7:143193093:C:G	7	143193093	G	C	0.670902	-0.238266	0.0554392	1.72506e-05	1.149	0.0865373	3.12595e-40	-0.207368	0.0507147	4.33385e-05	0.00716962	20
chr7:143169321:143199557	7	chr7:143169321:143199557	143184439	ENSG00000159840:ZYX:ILMN_2371169	7	ENSG00000159840:ZYX:ILMN_2371169	142078173	7:143193093:C:G	7	143193093	G	C	0.670902	-0.187847	0.0545466	0.00057364	1.149	0.0865373	3.12595e-40	-0.163487	0.0490439	0.000857667	0.155083	20
chr8:95866571:95988913	8	chr8:95866571:95988913	95927742	ENSG00000164941:INTS8:ILMN_1759084	8	ENSG00000164941:INTS8:ILMN_1759084	94835527	8:95957063:C:T	8	95957063	T	C	0.66709	0.200956	0.0553468	0.00028248	-0.8398	0.105674	1.91e-15	-0.239291	0.0724575	0.000958272	0.00446497	20
chr8:95866571:95988913	8	chr8:95866571:95988913	95927742	ENSG00000164938:TP53INP1:ILMN_2214197	8	ENSG00000164938:TP53INP1:ILMN_2214197	94953201	8:95957063:C:T	8	95957063	T	C	0.66709	-0.552505	0.0553113	1.70274e-23	-0.8398	0.105674	1.91e-15	0.657901	0.105789	5.00355e-10	0.000662334	20
chr11:897603:948600	11	chr11:897603:948600	923102	ENSG00000177600:RPLP2:ILMN_1755733	11	ENSG00000177600:RPLP2:ILMN_1755733	1	11:928598:T:A	11	928598	A	T	0.639771	-0.172983	0.0565636	0.00222666	-0.8187	0.10121	6.00799e-16	0.21129	0.0738622	0.00422843	0.577566	20
chr11:897603:948600	11	chr11:897603:948600	923102	ENSG00000177700:POLR2L:ILMN_1670037	11	ENSG00000177700:POLR2L:ILMN_1670037	1	11:928598:T:A	11	928598	A	T	0.639771	0.201267	0.0564066	0.000359514	-0.8187	0.10121	6.00799e-16	-0.245838	0.0753028	0.00109599	4.84741e-05	20
chr11:47252992:47307116	11	chr11:47252992:47307116	47280054	ENSG00000134574:DDB2:ILMN_1660817	11	ENSG00000134574:DDB2:ILMN_1660817	46236493	11:47336442:G:C	11	47336442	C	G	0.209657	-0.329548	0.0621653	1.1507e-07	-0.7801	0.123809	2.96e-10	0.422443	0.104141	4.98249e-05	0.350246	20
chr11:47252992:47307116	11	chr11:47252992:47307116	47280054	ENSG00000134575:ACP2:ILMN_2104830	11	ENSG00000134575:ACP2:ILMN_2104830	46270179	11:47336442:G:C	11	47336442	C	G	0.209657	-0.743389	0.060614	1.40785e-34	-0.7801	0.123809	2.96e-10	0.952941	0.170032	2.08874e-08	0.108901	20
chr11:47252992:47307116	11	chr11:47252992:47307116	47280054	ENSG00000025434:NR1H3:ILMN_1814022	11	ENSG00000025434:NR1H3:ILMN_1814022	46270467	11:47336442:G:C	11	47336442	C	G	0.209657	-0.52076	0.0617136	3.21907e-17	-0.7801	0.123809	2.96e-10	0.667555	0.132224	4.44862e-07	0.139301	20
chr11:47252992:47307116	11	chr11:47252992:47307116	47280054	ENSG00000110514:MADD:ILMN_1743583	11	ENSG00000110514:MADD:ILMN_1743583	46290927	11:47336442:G:C	11	47336442	C	G	0.209657	-0.334142	0.0622263	7.88323e-08	-0.7801	0.123809	2.96e-10	0.428332	0.104805	4.37088e-05	7.95952e-05	20
chr11:47499507:47618891	11	chr11:47499507:47618891	47559199	ENSG00000110514:MADD:ILMN_1743583	11	ENSG00000110514:MADD:ILMN_1743583	46290927	11:47404018:C:T	11	47404018	T	C	0.130877	0.439525	0.0757327	6.48908e-09	-0.9537	0.143086	2.643e-11	-0.460863	0.105294	1.20369e-05	0.000593911	20
chr11:47252992:47307116	11	chr11:47252992:47307116	47280054	ENSG00000110514:MADD:ILMN_2328224	11	ENSG00000110514:MADD:ILMN_2328224	46290927	11:47336442:G:C	11	47336442	C	G	0.209657	-0.254772	0.0628128	4.99086e-05	-0.7801	0.123809	2.96e-10	0.326589	0.0957595	0.000648414	0.00024752	20
chr11:47252992:47307116	11	chr11:47252992:47307116	47280054	ENSG00000134571:MYBPC3:ILMN_1781184	11	ENSG00000134571:MYBPC3:ILMN_1781184	46374253	11:47336442:G:C	11	47336442	C	G	0.209657	0.205777	0.0626991	0.00103084	-0.7801	0.123809	2.96e-10	-0.263782	0.0906228	0.00360533	8.14863e-05	20
chr11:47499507:47618891	11	chr11:47499507:47618891	47559199	ENSG00000134571:MYBPC3:ILMN_1781184	11	ENSG00000134571:MYBPC3:ILMN_1781184	46374253	11:47404018:C:T	11	47404018	T	C	0.130877	0.404847	0.0759787	9.90642e-08	-0.9537	0.143086	2.643e-11	-0.424502	0.101996	3.15552e-05	0.0251491	20
chr11:47499507:47618891	11	chr11:47499507:47618891	47559199	ENSG00000066336:SPI1:ILMN_1696463	11	ENSG00000066336:SPI1:ILMN_1696463	46399942	11:47404018:C:T	11	47404018	T	C	0.130877	0.431835	0.0756973	1.16505e-08	-0.9537	0.143086	2.643e-11	-0.4528	0.104475	1.46401e-05	0.0654589	20
chr11:47499507:47618891	11	chr11:47499507:47618891	47559199	ENSG00000165916:PSMC3:ILMN_1809010	11	ENSG00000165916:PSMC3:ILMN_1809010	46447817	11:47404018:C:T	11	47404018	T	C	0.130877	-0.434551	0.0772376	1.84272e-08	-0.9537	0.143086	2.643e-11	0.455647	0.105983	1.71368e-05	0.198679	20
chr11:47499507:47618891	11	chr11:47499507:47618891	47559199	ENSG00000149187:CELF1:ILMN_2382083	11	ENSG00000149187:CELF1:ILMN_2382083	46510566	11:47404018:C:T	11	47404018	T	C	0.130877	-0.266419	0.0761164	0.000464982	-0.9537	0.143086	2.643e-11	0.279354	0.0901473	0.0019427	0.288256	20
chr11:47252992:47307116	11	chr11:47252992:47307116	47280054	ENSG00000030066:NUP160:ILMN_1652989	11	ENSG00000030066:NUP160:ILMN_1652989	46843734	11:47336442:G:C	11	47336442	C	G	0.209657	-0.275586	0.0625352	1.04866e-05	-0.7801	0.123809	2.96e-10	0.35327	0.0978244	0.000304709	0.00119048	20
chr11:47499507:47618891	11	chr11:47499507:47618891	47559199	ENSG00000030066:NUP160:ILMN_1652989	11	ENSG00000030066:NUP160:ILMN_1652989	46843734	11:47404018:C:T	11	47404018	T	C	0.130877	0.37594	0.076105	7.8222e-07	-0.9537	0.143086	2.643e-11	-0.394191	0.0993263	7.22831e-05	0.000119023	20
chr11:59819322:59839920	11	chr11:59819322:59839920	59829621	ENSG00000110077:MS4A6A:ILMN_2359800	11	ENSG00000110077:MS4A6A:ILMN_2359800	58950499	11:59831458:A:G	11	59831458	G	A	0.278272	-0.240182	0.0592021	4.97117e-05	1.31	0.0965186	5.82904e-42	-0.183345	0.0471682	0.000101473	0.000326538	20
chr11:60097581:60108825	11	chr11:60097581:60108825	60103203	ENSG00000110077:MS4A6A:ILMN_2359800	11	ENSG00000110077:MS4A6A:ILMN_2359800	58950499	11:60034429:C:T	11	60034429	T	C	0.604193	0.345544	0.0536741	1.21212e-10	0.6559	0.109934	2.427e-09	0.526824	0.120389	1.20868e-05	0.223948	20
chr11:59819322:59839920	11	chr11:59819322:59839920	59829621	ENSG00000110077:MS4A6A:ILMN_1721035	11	ENSG00000110077:MS4A6A:ILMN_1721035	58950499	11:59831458:A:G	11	59831458	G	A	0.278272	-0.325455	0.0584442	2.5672e-08	1.31	0.0965186	5.82904e-42	-0.248439	0.048223	2.57885e-07	5.30237e-06	20
chr11:60097581:60108825	11	chr11:60097581:60108825	60103203	ENSG00000110077:MS4A6A:ILMN_1721035	11	ENSG00000110077:MS4A6A:ILMN_1721035	58950499	11:60034429:C:T	11	60034429	T	C	0.604193	0.511986	0.0522871	1.2206e-22	0.6559	0.109934	2.427e-09	0.780586	0.153206	3.48736e-07	0.047088	20
chr11:59819322:59839920	11	chr11:59819322:59839920	59829621	ENSG00000110079:MS4A4A:ILMN_2370336	11	ENSG00000110079:MS4A4A:ILMN_2370336	59048014	11:59831458:A:G	11	59831458	G	A	0.278272	-0.436431	0.0574562	3.05705e-14	1.31	0.0965186	5.82904e-42	-0.333153	0.0502612	3.39263e-11	1.71243e-05	20
chr11:60097581:60108825	11	chr11:60097581:60108825	60103203	ENSG00000110079:MS4A4A:ILMN_2370336	11	ENSG00000110079:MS4A4A:ILMN_2370336	59048014	11:60034429:C:T	11	60034429	T	C	0.604193	0.554103	0.051528	5.70943e-27	0.6559	0.109934	2.427e-09	0.844799	0.161929	1.81752e-07	0.0312709	20
chr11:59819322:59839920	11	chr11:59819322:59839920	59829621	ENSG00000110079:MS4A4A:ILMN_1741712	11	ENSG00000110079:MS4A4A:ILMN_1741712	59048014	11:59831458:A:G	11	59831458	G	A	0.278272	-0.253954	0.0588529	1.59552e-05	1.31	0.0965186	5.82904e-42	-0.193858	0.0471418	3.91831e-05	0.0001901	20
chr11:60097581:60108825	11	chr11:60097581:60108825	60103203	ENSG00000110079:MS4A4A:ILMN_1741712	11	ENSG00000110079:MS4A4A:ILMN_1741712	59048014	11:60034429:C:T	11	60034429	T	C	0.604193	0.357487	0.053334	2.04472e-11	0.6559	0.109934	2.427e-09	0.545033	0.1223	8.32938e-06	0.0693229	20
chr11:59819322:59839920	11	chr11:59819322:59839920	59829621	ENSG00000166926:MS4A6E:ILMN_1759933	11	ENSG00000166926:MS4A6E:ILMN_1759933	59102304	11:59831458:A:G	11	59831458	G	A	0.278272	-0.166903	0.0587916	0.00452706	1.31	0.0965186	5.82904e-42	-0.127407	0.0458503	0.00545673	0.0143117	20
chr11:60097581:60108825	11	chr11:60097581:60108825	60103203	ENSG00000166926:MS4A6E:ILMN_1759933	11	ENSG00000166926:MS4A6E:ILMN_1759933	59102304	11:60034429:C:T	11	60034429	T	C	0.604193	0.236287	0.0535461	1.02057e-05	0.6559	0.109934	2.427e-09	0.360248	0.101541	0.000388435	0.5242	20
chr14:75394842:75460712	14	chr14:75394842:75460712	75427777	ENSG00000119718:EIF2B2:ILMN_1713380	14	ENSG00000119718:EIF2B2:ILMN_1713380	74469614	14:75446778:C:T	14	75446778	T	C	0.533672	1.02111	0.0459831	2.99111e-109	-0.988	0.0866434	4.03702e-30	-1.03351	0.101886	3.53068e-24	0.0842727	20
chr14:75394842:75460712	14	chr14:75394842:75460712	75427777	ENSG00000119684:MLH3:ILMN_1693107	14	ENSG00000119684:MLH3:ILMN_1693107	74513343	14:75446778:C:T	14	75446778	T	C	0.533672	0.420057	0.0529782	2.21141e-15	-0.988	0.0866434	4.03702e-30	-0.425159	0.0653102	7.52306e-11	0.149714	20
chr14:75394842:75460712	14	chr14:75394842:75460712	75427777	ENSG00000119684:MLH3:ILMN_2282282	14	ENSG00000119684:MLH3:ILMN_2282282	74513343	14:75446778:C:T	14	75446778	T	C	0.533672	0.296248	0.0538974	3.87353e-08	-0.988	0.0866434	4.03702e-30	-0.299846	0.0605588	7.3708e-07	0.531826	20
chr17:5108037:5149603	17	chr17:5108037:5149603	5128820	ENSG00000091640:SPAG7:ILMN_1684446	17	ENSG00000091640:SPAG7:ILMN_1684446	3870486	17:5134814:A:G	17	5134814	G	A	0.688056	0.241161	0.0598357	5.56857e-05	-0.7865	0.112311	2.508e-12	-0.306625	0.0877788	0.000477343	0.0114307	20
chr17:5108037:5149603	17	chr17:5108037:5149603	5128820	ENSG00000161929:SCIMP:ILMN_1682761	17	ENSG00000161929:SCIMP:ILMN_1682761	4138118	17:5134814:A:G	17	5134814	G	A	0.688056	-0.312785	0.0609272	2.8403e-07	-0.7865	0.112311	2.508e-12	0.397692	0.0960527	3.46772e-05	0.0777478	20
chr17:5108037:5149603	17	chr17:5108037:5149603	5128820	ENSG00000029725:RABEP1:ILMN_1719622	17	ENSG00000029725:RABEP1:ILMN_1719622	4185558	17:5134814:A:G	17	5134814	G	A	0.688056	-0.500826	0.0586471	1.34621e-17	-0.7865	0.112311	2.508e-12	0.636778	0.117596	6.12965e-08	0.00644601	20
