# Supplementary material for: Integration of Alzheimer’s disease genetics and myeloid genomics identifies disease risk regulatory elements and genes
Source: Nat Commun. 2021 Mar 12;12:1610. doi: 10.1038/s41467-021-21823-y (PMC7955030; doi:10.1038/s41467-021-21823-y)
Supplement: Supplementary file 6 — Supplementary Data 4 [file 41467_2021_21823_MOESM6_ESM.xlsx]

## Sheet: Sheet1
Supplementary Table 4
probeID	ProbeChr	Gene	Probe_bp	topSNP	topSNP_chr	topSNP_bp	A1	A2	Freq	b_GWAS	se_GWAS	p_GWAS	b_eQTL	se_eQTL	p_eQTL	b_SMR	se_SMR	p_SMR	p_HEIDI	nsnp_HEIDI
ENSG00000136717:BIN1:ILMN_1674160	2	ENSG00000136717:BIN1:ILMN_1674160	126864577	2:127875384:C:T	2	127875384	T	C	0.162842	0.105	0.0174	1.448e-09	-1.02376	0.0596438	4.89732e-66	-0.102563	0.018016	1.24893e-08	5.82789e-15	20
ENSG00000136717:BIN1:ILMN_1674160	2	ENSG00000136717:BIN1:ILMN_1674160	126864577	2:127875384:C:T	2	127875384	T	C	0.162842	0.105	0.0174	1.448e-09	-1.02376	0.0596438	4.89732e-66	-0.102563	0.018016	1.24893e-08	5.82789e-15	20
ENSG00000136717:BIN1:ILMN_2309245	2	ENSG00000136717:BIN1:ILMN_2309245	126864577	2:127869982:C:T	2	127869982	T	C	0.16441	0.1032	0.0174	2.743e-09	-1.01264	0.0597361	1.86198e-64	-0.101912	0.0182041	2.16492e-08	1.91651e-14	20
ENSG00000136717:BIN1:ILMN_2309245	2	ENSG00000136717:BIN1:ILMN_2309245	126864577	2:127869982:C:T	2	127869982	T	C	0.16441	0.1032	0.0174	2.743e-09	-1.01264	0.0597361	1.86198e-64	-0.101912	0.0182041	2.16492e-08	1.91651e-14	20
ENSG00000187037:GPR141:ILMN_2092333	7	ENSG00000187037:GPR141:ILMN_2092333	36723475	7:37723413:A:C	7	37723413	C	A	0.672012	0.0713	0.0135	1.395e-07	-0.663428	0.0532679	1.32089e-35	-0.107472	0.0221029	1.15998e-06	0.0640534	20
ENSG00000187037:GPR141:ILMN_2092333	7	ENSG00000187037:GPR141:ILMN_2092333	36723475	7:37723413:A:C	7	37723413	C	A	0.672012	0.0713	0.0135	1.395e-07	-0.663428	0.0532679	1.32089e-35	-0.107472	0.0221029	1.15998e-06	0.0640534	20
ENSG00000159840:ZYX:ILMN_2371169	7	ENSG00000159840:ZYX:ILMN_2371169	142078173	7:143093824:G:A	7	143093824	A	G	0.665843	0.049	0.0168	0.003532	0.491106	0.0523292	6.29541e-21	0.0997747	0.0358224	0.0053485	0.000146003	20
ENSG00000164938:TP53INP1:ILMN_2214197	8	ENSG00000164938:TP53INP1:ILMN_2214197	94953201	8:95960947:A:G	8	95960947	G	A	0.53071	0.0531	0.0156	0.0006516	-0.848664	0.0473714	8.99003e-72	-0.062569	0.0187107	0.00082573	0.042773	20
ENSG00000177700:POLR2L:ILMN_1670037	11	ENSG00000177700:POLR2L:ILMN_1670037	1	11:840363:C:T	11	840363	T	C	0.528196	0.0407	0.0178	0.02197	0.753677	0.0529251	5.13941e-46	0.0540019	0.02392	0.0239706	0.040543	20
ENSG00000110514:MADD:ILMN_1743583	11	ENSG00000110514:MADD:ILMN_1743583	46290927	11:46932320:G:A	11	46932320	A	G	0.0423882	0.1366	0.0365	0.0001848	-0.898442	0.127643	1.94022e-12	-0.152041	0.0460114	0.000951739	0.436652	20
ENSG00000110514:MADD:ILMN_1743583	11	ENSG00000110514:MADD:ILMN_1743583	46290927	11:46932320:G:A	11	46932320	A	G	0.0423882	0.1366	0.0365	0.0001848	-0.898442	0.127643	1.94022e-12	-0.152041	0.0460114	0.000951739	0.436652	20
ENSG00000110514:MADD:ILMN_2328224	11	ENSG00000110514:MADD:ILMN_2328224	46290927	11:46932320:G:A	11	46932320	A	G	0.0423882	0.1366	0.0365	0.0001848	-0.916782	0.12824	8.74402e-13	-0.148999	0.0449387	0.000914406	0.228758	20
ENSG00000134571:MYBPC3:ILMN_1781184	11	ENSG00000134571:MYBPC3:ILMN_1781184	46374253	11:47397353:G:A	11	47397353	A	G	0.317763	-0.074	0.0166	8.429e-06	-0.846634	0.0524172	1.10219e-58	0.0874049	0.0203401	1.72993e-05	0.999386	20
ENSG00000134571:MYBPC3:ILMN_1781184	11	ENSG00000134571:MYBPC3:ILMN_1781184	46374253	11:47397353:G:A	11	47397353	A	G	0.317763	-0.074	0.0166	8.429e-06	-0.846634	0.0524172	1.10219e-58	0.0874049	0.0203401	1.72993e-05	0.999386	20
ENSG00000066336:SPI1:ILMN_1696463	11	ENSG00000066336:SPI1:ILMN_1696463	46399942	11:47376448:G:A	11	47376448	A	G	0.677253	0.0691	0.0138	5.861e-07	1.10857	0.0495659	8.50513e-111	0.0623324	0.0127566	1.02756e-06	0.222778	20
ENSG00000149187:CELF1:ILMN_2382083	11	ENSG00000149187:CELF1:ILMN_2382083	46510566	11:47669665:T:C	11	47669665	C	T	0.341245	-0.0716	0.0165	1.428e-05	0.314259	0.0554726	1.46922e-08	-0.227838	0.0661376	0.00057126	0.976339	20
ENSG00000030066:NUP160:ILMN_1652989	11	ENSG00000030066:NUP160:ILMN_1652989	46843734	11:47844583:T:C	11	47844583	C	T	0.452216	0.0564	0.0157	0.0003265	0.685247	0.0497411	3.54098e-43	0.0823061	0.0236776	0.000508732	0.010233	20
ENSG00000030066:NUP160:ILMN_1652989	11	ENSG00000030066:NUP160:ILMN_1652989	46843734	11:47844583:T:C	11	47844583	C	T	0.452216	0.0564	0.0157	0.0003265	0.685247	0.0497411	3.54098e-43	0.0823061	0.0236776	0.000508732	0.010233	20
ENSG00000110077:MS4A6A:ILMN_2359800	11	ENSG00000110077:MS4A6A:ILMN_2359800	58950499	11:59981218:A:C	11	59981218	C	A	0.395231	-0.0953	0.0131	3.847e-13	-0.352295	0.053411	4.22596e-11	0.270512	0.0553596	1.0267e-06	0.677629	20
ENSG00000110077:MS4A6A:ILMN_2359800	11	ENSG00000110077:MS4A6A:ILMN_2359800	58950499	11:59981218:A:C	11	59981218	C	A	0.395231	-0.0953	0.0131	3.847e-13	-0.352295	0.053411	4.22596e-11	0.270512	0.0553596	1.0267e-06	0.677629	20
ENSG00000110077:MS4A6A:ILMN_1721035	11	ENSG00000110077:MS4A6A:ILMN_1721035	58950499	11:59981218:A:C	11	59981218	C	A	0.395231	-0.0953	0.0131	3.847e-13	-0.52403	0.0519664	6.50128e-24	0.18186	0.0308248	3.6398e-09	0.512542	20
ENSG00000110077:MS4A6A:ILMN_1721035	11	ENSG00000110077:MS4A6A:ILMN_1721035	58950499	11:59981218:A:C	11	59981218	C	A	0.395231	-0.0953	0.0131	3.847e-13	-0.52403	0.0519664	6.50128e-24	0.18186	0.0308248	3.6398e-09	0.512542	20
ENSG00000110079:MS4A4A:ILMN_2370336	11	ENSG00000110079:MS4A4A:ILMN_2370336	59048014	11:60023087:C:A	11	60023087	A	C	0.603198	0.0953	0.0131	3.309e-13	0.580439	0.0512713	1.03373e-29	0.164186	0.0268272	9.34972e-10	0.406067	20
ENSG00000110079:MS4A4A:ILMN_2370336	11	ENSG00000110079:MS4A4A:ILMN_2370336	59048014	11:60023087:C:A	11	60023087	A	C	0.603198	0.0953	0.0131	3.309e-13	0.580439	0.0512713	1.03373e-29	0.164186	0.0268272	9.34972e-10	0.406067	20
ENSG00000110079:MS4A4A:ILMN_1741712	11	ENSG00000110079:MS4A4A:ILMN_1741712	59048014	11:59933492:A:G	11	59933492	G	A	0.429251	-0.085	0.0129	4.998e-11	-0.362428	0.0530327	8.25512e-12	0.234529	0.0494428	2.10112e-06	0.0440748	20
ENSG00000110079:MS4A4A:ILMN_1741712	11	ENSG00000110079:MS4A4A:ILMN_1741712	59048014	11:59933492:A:G	11	59933492	G	A	0.429251	-0.085	0.0129	4.998e-11	-0.362428	0.0530327	8.25512e-12	0.234529	0.0494428	2.10112e-06	0.0440748	20
ENSG00000161929:SCIMP:ILMN_1682761	17	ENSG00000161929:SCIMP:ILMN_1682761	4138118	17:5269183:T:C	17	5269183	C	T	0.123662	0.0845	0.019	9.109e-06	0.595208	0.0779699	2.27894e-14	0.141967	0.0369438	0.000121643	0.0460647	20
ENSG00000029725:RABEP1:ILMN_1719622	17	ENSG00000029725:RABEP1:ILMN_1719622	4185558	17:5296059:C:T	17	5296059	T	C	0.410578	0.0472	0.016	0.003083	1.05222	0.0409735	1.93532e-145	0.0448577	0.015306	0.0033817	0.204051	20
