# Supplementary material for: Integration of Alzheimer’s disease genetics and myeloid genomics identifies disease risk regulatory elements and genes
Source: Nat Commun. 2021 Mar 12;12:1610. doi: 10.1038/s41467-021-21823-y (PMC7955030; doi:10.1038/s41467-021-21823-y)
Supplement: Supplementary file 7 — Supplementary Data 5 [file 41467_2021_21823_MOESM7_ESM.xlsx]

## Sheet: Sheet1
Supplementary Table 5
Expo_ID	Expo_Chr	Expo_Gene	Expo_bp	Outco_ID	Outco_Chr	Outco_Gene	Outco_bp	topSNP	topSNP_chr	topSNP_bp	A1	A2	Freq	b_Outco	se_Outco	p_Outco	b_Expo	se_Expo	p_Expo	b_SMR	se_SMR	p_SMR	p_HEIDI	nsnp_HEIDI
chr11:47252992:47307116	11	chr11:47252992:47307116	47280054	ILMN_1696463	11	SPI1	47376411	11:47349969:C:A	11	47349969	A	C	0.202181	0.428846	0.0864831	7.09582e-07	-0.7765	0.123782	3.53901e-10	-0.55228	0.14197	0.000100192	0.0328941	20
chr11:47499507:47618891	11	chr11:47499507:47618891	47559199	ILMN_1696463	11	SPI1	47376411	11:47404018:C:T	11	47404018	T	C	0.126956	0.44432	0.0953749	3.18255e-06	-0.9537	0.143086	2.643e-11	-0.465891	0.122012	0.000134316	0.113478	20
chr11:47252992:47307116	11	chr11:47252992:47307116	47280054	ILMN_2104830	11	ACP2	47260853	11:47349969:C:A	11	47349969	A	C	0.202181	-0.942651	0.0810313	2.79489e-31	-0.7765	0.123782	3.53901e-10	1.21397	0.219864	3.36133e-08	0.32266	20
chr11:47252992:47307116	11	chr11:47252992:47307116	47280054	ILMN_1781184	11	MYBPC3	47352957	11:47349969:C:A	11	47349969	A	C	0.202181	0.391712	0.0867009	6.24362e-06	-0.7765	0.123782	3.53901e-10	-0.504458	0.1376	0.00024626	0.00973102	20
chr11:897603:948600	11	chr11:897603:948600	923102	ILMN_1670037	11	POLR2L	837356	11:927020:C:T	11	927020	T	C	0.635057	0.437389	0.0698926	3.89915e-10	-0.8187	0.10121	6.00799e-16	-0.534248	0.107935	7.43246e-07	0.00151206	20
chr11:47252992:47307116	11	chr11:47252992:47307116	47280054	ILMN_1814022	11	NR1H3	47269851	11:47349969:C:A	11	47349969	A	C	0.202181	-0.526629	0.0858071	8.39068e-10	-0.7765	0.123782	3.53901e-10	0.678208	0.154596	1.14938e-05	0.119982	20
chr11:60097581:60108825	11	chr11:60097581:60108825	60103203	ILMN_1721035	11	MS4A6A	59939081	11:60034429:C:T	11	60034429	T	C	0.60228	0.531702	0.0709991	6.94751e-14	0.6559	0.109934	2.427e-09	0.810645	0.173719	3.06492e-06	0.990599	20
chr11:47252992:47307116	11	chr11:47252992:47307116	47280054	ILMN_1660817	11	DDB2	47236493	11:47349969:C:A	11	47349969	A	C	0.202181	-0.440751	0.0864088	3.38277e-07	-0.7765	0.123782	3.53901e-10	0.567613	0.143424	7.57115e-05	0.114351	20
chr11:59819322:59839920	11	chr11:59819322:59839920	59829621	ILMN_2370336	11	MS4A4A	60048014	11:59831458:A:G	11	59831458	G	A	0.273269	-0.275781	0.0796682	0.000536942	1.31	0.0965186	5.82904e-42	-0.21052	0.0627623	0.000795831	0.00663401	20
chr11:60097581:60108825	11	chr11:60097581:60108825	60103203	ILMN_2370336	11	MS4A4A	60048014	11:60034429:C:T	11	60034429	T	C	0.60228	0.380971	0.0722072	1.3197e-07	0.6559	0.109934	2.427e-09	0.580838	0.14696	7.7384e-05	0.30289	20
chr11:47252992:47307116	11	chr11:47252992:47307116	47280054	ILMN_2328224	11	MADD	47290712	11:47349969:C:A	11	47349969	A	C	0.202181	-0.384446	0.086741	9.33138e-06	-0.7765	0.123782	3.53901e-10	0.495101	0.136776	0.000294834	0.000850431	20
chr11:47499507:47618891	11	chr11:47499507:47618891	47559199	ILMN_2328224	11	MADD	47290712	11:47404018:C:T	11	47404018	T	C	0.126956	0.335094	0.0959232	0.000476983	-0.9537	0.143086	2.643e-11	-0.351362	0.113558	0.00197388	0.0240229	20
chr11:47499507:47618891	11	chr11:47499507:47618891	47559199	ILMN_1809010	11	PSMC3	47440320	11:47404018:C:T	11	47404018	T	C	0.126956	-0.499505	0.0950357	1.47242e-07	-0.9537	0.143086	2.643e-11	0.523755	0.126905	3.67304e-05	0.999371	20
chr11:60097581:60108825	11	chr11:60097581:60108825	60103203	ILMN_2359800	11	MS4A6A	59939081	11:60034429:C:T	11	60034429	T	C	0.60228	0.277191	0.0727896	0.000140031	0.6559	0.109934	2.427e-09	0.422612	0.131655	0.00132743	0.544126	20
chr14:75394842:75460712	14	chr14:75394842:75460712	75427777	ILMN_1713380	14	EIF2B2	75469614	14:75446778:C:T	14	75446778	T	C	0.529889	1.10344	0.0565877	1.10645e-84	-0.988	0.0866434	4.03702e-30	-1.11684	0.11346	7.31241e-23	0.684835	20
chr14:75394842:75460712	14	chr14:75394842:75460712	75427777	ILMN_1693107	14	MLH3	75480467	14:75446778:C:T	14	75446778	T	C	0.529889	0.352921	0.068946	3.07481e-07	-0.988	0.0866434	4.03702e-30	-0.357208	0.076492	3.01388e-06	0.301942	20
chr14:75394842:75460712	14	chr14:75394842:75460712	75427777	ILMN_1686432	14	ACYP1	75519924	14:75446778:C:T	14	75446778	T	C	0.529889	-0.261682	0.0694466	0.000164488	-0.988	0.0866434	4.03702e-30	0.264861	0.0740284	0.000346459	0.700598	20
chr17:5108037:5149603	17	chr17:5108037:5149603	5128820	ILMN_1719622	17	RABEP1	5185558	17:5134814:A:G	17	5134814	G	A	0.702552	-0.488966	0.0727666	1.82165e-11	-0.7865	0.112311	2.508e-12	0.621698	0.128224	1.24375e-06	0.0401382	20
chr17:5108037:5149603	17	chr17:5108037:5149603	5128820	ILMN_1734826	17	NUP88	5264258	17:5134814:A:G	17	5134814	G	A	0.702552	0.343369	0.0737991	3.2753e-06	-0.7865	0.112311	2.508e-12	-0.436579	0.112655	0.000106467	0.270913	20
chr2:127814061:127870567	2	chr2:127814061:127870567	127842314	ILMN_2309245	2	BIN1	127805603	2:127874244:G:A	2	127874244	A	G	0.0544556	1.75144	0.12574	4.22322e-44	1.669	0.178674	9.53999e-21	1.04939	0.135265	8.62589e-15	8.17704e-08	15
chr2:127884897:127896433	2	chr2:127884897:127896433	127890665	ILMN_2309245	2	BIN1	127805603	2:127886416:A:C	2	127886416	C	A	0.28391	-0.657084	0.0813951	6.87182e-16	1.06	0.0979617	2.75102e-27	-0.619891	0.0958035	9.77187e-11	1.66375e-14	20
chr2:127814061:127870567	2	chr2:127814061:127870567	127842314	ILMN_1674160	2	BIN1	127805603	2:127874244:G:A	2	127874244	A	G	0.0544556	1.74896	0.12579	6.00298e-44	1.669	0.178674	9.53999e-21	1.04791	0.13515	8.92687e-15	1.04991e-07	15
chr2:127884897:127896433	2	chr2:127884897:127896433	127890665	ILMN_1674160	2	BIN1	127805603	2:127886416:A:C	2	127886416	C	A	0.28391	-0.694868	0.0809903	9.51655e-18	1.06	0.0979617	2.75102e-27	-0.655536	0.0975095	1.78277e-11	2.25456e-15	20
chr7:37692937:37814155	7	chr7:37692937:37814155	37753546	ILMN_2092333	7	GPR141	37723399	7:37764833:T:C	7	37764833	C	T	0.248194	-0.555462	0.0797493	3.28153e-12	-0.9085	0.11544	3.54999e-15	0.611406	0.117223	1.83068e-07	0.534833	20
chr7:37692937:37814155	7	chr7:37692937:37814155	37753546	ILMN_1656818	7	ILMN_1656818	37723399	7:37764833:T:C	7	37764833	C	T	0.248194	-0.287066	0.0814962	0.000427589	-0.9085	0.11544	3.54999e-15	0.315978	0.0982796	0.00130404	0.713969	20
chr8:95866571:95988913	8	chr8:95866571:95988913	95927742	ILMN_1714108	8	ILMN_1714108	95938200	8:95957063:C:T	8	95957063	T	C	0.682127	-0.577658	0.0695309	9.73875e-17	-0.8398	0.105674	1.91e-15	0.687851	0.119777	9.31478e-09	0.00528559	20
chr8:95866571:95988913	8	chr8:95866571:95988913	95927742	ILMN_2214197	8	TP53INP1	95938200	8:95957063:C:T	8	95957063	T	C	0.682127	-0.499634	0.0702981	1.18285e-12	-0.8398	0.105674	1.91e-15	0.594944	0.112301	1.17242e-07	0.00161256	20
chr8:95866571:95988913	8	chr8:95866571:95988913	95927742	ILMN_1759084	8	INTS8	95825539	8:95957063:C:T	8	95957063	T	C	0.682127	0.271687	0.0718414	0.00015572	-0.8398	0.105674	1.91e-15	-0.323514	0.094738	0.000638217	0.0817642	20
