# Supplementary material for: Integration of Alzheimer’s disease genetics and myeloid genomics identifies disease risk regulatory elements and genes
Source: Nat Commun. 2021 Mar 12;12:1610. doi: 10.1038/s41467-021-21823-y (PMC7955030; doi:10.1038/s41467-021-21823-y)
Supplement: Supplementary file 9 — Supplementary Data 7 [file 41467_2021_21823_MOESM9_ESM.xlsx]

## Sheet: Sheet1
Supplementary Table 7
Locus	Number of independent candidate causal variants	Candidate variant/s	Mechanism of action/Evidence
MS4A	1	11:60019150:C:T	Breaks CTCF motif, resides in CTCF binding site, CTCF bQTL in LCLs, eQTL for MS4A4A/6A in monocytes and macrophages
BIN1	2	Cluster 1 2:127892810:C:T Cluster 2 2:127886158:C:T	Cluster 1 eQTL for BIN1 in human microglia and macrophages, breaks motif of MEF2 TFs, resides in PU.1 binding site Cluster 2 eQTL for BIN1 in monocytes, PU.1 bQTL, resides in PU.1 binding site, breaks KLF4 and SP1/3 motifs
ZYX	3	Cluster 1: a)7:143126994:A:C b)7:143127771:T:G Cluster 2: 7:143109208:T:G Cluster 3: 7:143108158:T:C	Cluster 1 (eQTLs in monocytes and macrophages): a) breaks SPI1 motif b) breaks HSF motif Cluster 2 (eQTL in macrophages) Breaks CBFB and RUNX motifs Cluster 3 (eQTLs in macrophages) Breaks RREB1 motif
SPPL2A	1	a)15:51010829:T:C b)15:51007729:C:T c)15:50999258:G:T d)15:51040798:T:C	All variants are eQTLs in monocytes and hQTLs for the distal enhancer reported in Fig 3c a) Breaks E4F1 motifs b) Breaks MEF2 motifs c) Breaks NR2C2 and NR4A3 motifs d) Breaks RREB1 motif
RABEP1	1	17:5116379:A:C	eQTL in both monocytes and macrophages, breaks NR1I2 motif
SPI1	2	a)11:47380340:G:T b)11:47387599:C:T c)11:47395240:G:A d)11:47411581:G:A e)11:47423340:C:T f)11:47430599:G:A g)11:47557871:T:C	All variants are eQTLs in monocytes and macrophages a) Breaks SP1, ZNF148 and EGR motifs b) Breaks NR2C2 and PPARD motifs c) Breaks CEBPZ, NFY and PBX3 motifs d) Breaks CEBPZ and NFY motifs e) Breaks MAZ, SP4 and ZBTB7B f) Breaks ELK3 motif g) Breaks CEBPB/D/G motifs
GPR141	1	a) 7:37719675:T:C b) 7:37723413:A:C	a) Breaks POU5F1 and TCF7L2 motifs, eQTL in both monocytes and macrophages b) Breaks NFKB1, REL, RELA, RELB and TFAP4 motifs, eQTL in both monocytes and macrophages
