# Supplementary material for: Integration of Alzheimer’s disease genetics and myeloid genomics identifies disease risk regulatory elements and genes
Source: Nat Commun. 2021 Mar 12;12:1610. doi: 10.1038/s41467-021-21823-y (PMC7955030; doi:10.1038/s41467-021-21823-y)
Supplement: Supplementary file 10 — Supplementary Data 8 [file 41467_2021_21823_MOESM10_ESM.xlsx]

## Sheet: Cardiogenics_mono
Supplementary Table 8
probeID	ProbeChr	Gene	Probe_bp	targetSNP	targetSNP_chr	targetSNP_bp	A1	A2	Freq	b_GWAS	se_GWAS	p_GWAS	b_eQTL	se_eQTL	p_eQTL	b_SMR	se_SMR	p_SMR	p_HEIDI	nsnp_HEIDI
ENSG00000110077:MS4A6A:ILMN_2359800	11	ENSG00000110077:MS4A6A:ILMN_2359800	58950499	11:60019150:C:T	11	60019150	T	C	0.601257	0.0948	0.0131	4.488e-13	0.34623	0.0537372	1.17121e-10	0.273807	0.0568994	1.49338e-06	0.963815	20
ENSG00000110077:MS4A6A:ILMN_1721035	11	ENSG00000110077:MS4A6A:ILMN_1721035	58950499	11:60019150:C:T	11	60019150	T	C	0.601257	0.0948	0.0131	4.488e-13	0.518283	0.0523099	3.84489e-23	0.182912	0.0312998	5.10046e-09	0.615054	20
ENSG00000110079:MS4A4A:ILMN_2370336	11	ENSG00000110079:MS4A4A:ILMN_2370336	59048014	11:60019150:C:T	11	60019150	T	C	0.601257	0.0948	0.0131	4.488e-13	0.579687	0.0513924	1.65438e-29	0.163536	0.0268494	1.12293e-09	0.225426	20
ENSG00000110079:MS4A4A:ILMN_1741712	11	ENSG00000110079:MS4A4A:ILMN_1741712	59048014	11:60019150:C:T	11	60019150	T	C	0.601257	0.0948	0.0131	4.488e-13	0.361543	0.0533809	1.26238e-11	0.262209	0.0530254	7.61517e-07	0.0462551	20
ENSG00000166926:MS4A6E:ILMN_1759933	11	ENSG00000166926:MS4A6E:ILMN_1759933	59102304	11:60019150:C:T	11	60019150	T	C	0.601257	0.0948	0.0131	4.488e-13	0.229489	0.0536313	1.87734e-05	0.413092	0.112153	0.000230252	0.944903	17
ENSG00000136717:BIN1:ILMN_1674160	2	ENSG00000136717:BIN1:ILMN_1674160	126864577	2:127886158:C:T	2	127886158	T	C	0.283981	0.1185	0.0145	3.561e-16	-0.628383	0.053454	6.61161e-32	-0.188579	0.0281033	1.94339e-11	1.1486e-11	20
ENSG00000136717:BIN1:ILMN_2309245	2	ENSG00000136717:BIN1:ILMN_2309245	126864577	2:127886158:C:T	2	127886158	T	C	0.283981	0.1185	0.0145	3.561e-16	-0.642572	0.0534768	2.93109e-33	-0.184415	0.0272901	1.40326e-11	2.21774e-10	20
ENSG00000159840:ZYX:ILMN_2371169	7	ENSG00000159840:ZYX:ILMN_2371169	142078173	7:143126994:A:C	7	143126994	C	A	0.486951	-0.0849	0.0135	3.718e-10	0.194899	0.0570343	0.000632636	-0.43561	0.145078	0.00267696	5.26804e-05	13
ENSG00000146904:EPHA1:ILMN_1664265	7	ENSG00000146904:EPHA1:ILMN_1664265	142105985	7:143126994:A:C	7	143126994	C	A	0.486951	-0.0849	0.0135	3.718e-10	0.378266	0.0557284	1.13957e-11	-0.224445	0.048653	3.96552e-06	0.0682256	20
ENSG00000159840:ZYX:ILMN_2371169	7	ENSG00000159840:ZYX:ILMN_2371169	142078173	7:143127771:T:G	7	143127771	G	T	0.490737	-0.0836	0.0135	6.795e-10	0.194862	0.0570672	0.00063873	-0.429021	0.143477	0.00278827	5.30564e-05	13
ENSG00000146904:EPHA1:ILMN_1664265	7	ENSG00000146904:EPHA1:ILMN_1664265	142105985	7:143127771:T:G	7	143127771	G	T	0.490737	-0.0836	0.0135	6.795e-10	0.378182	0.0557615	1.18418e-11	-0.221058	0.048339	4.80635e-06	0.0676542	20
ENSG00000159840:ZYX:ILMN_2371169	7	ENSG00000159840:ZYX:ILMN_2371169	142078173	7:143109208:T:G	7	143109208	G	T	0.151058	-0.1319	0.0179	1.821e-13	0.214064	0.0731752	0.00344052	-0.61617	0.226622	0.00654917	1.18641e-05	14
ENSG00000146904:EPHA1:ILMN_1664265	7	ENSG00000146904:EPHA1:ILMN_1664265	142105985	7:143109208:T:G	7	143109208	G	T	0.151058	-0.1319	0.0179	1.821e-13	0.403636	0.0717725	1.86768e-08	-0.326779	0.0730956	7.80105e-06	0.542738	19
ENSG00000146904:EPHA1:ILMN_1664265	7	ENSG00000146904:EPHA1:ILMN_1664265	142105985	7:143108158:T:C	7	143108158	C	T	0.506831	0.0811	0.0136	2.395e-09	-0.24688	0.0527904	2.91646e-06	-0.328499	0.0892675	0.000233288	0.0517686	20
ENSG00000104043:ATP8B4:ILMN_1783956	15	ENSG00000104043:ATP8B4:ILMN_1783956	49406701	15:51010829:T:C	15	51010829	C	T	0.342687	-0.0679	0.0135	4.934e-07	0.174657	0.055131	0.00153477	-0.388763	0.145029	0.00734914	NA	NA
ENSG00000138600:SPPL2A:ILMN_1734229	15	ENSG00000138600:SPPL2A:ILMN_1734229	50058005	15:51010829:T:C	15	51010829	C	T	0.342687	-0.0679	0.0135	4.934e-07	0.187456	0.0554961	0.000730635	-0.362219	0.129173	0.00504519	0.00656922	20
ENSG00000081014:AP4E1:ILMN_1754531	15	ENSG00000081014:AP4E1:ILMN_1754531	50200870	15:51010829:T:C	15	51010829	C	T	0.342687	-0.0679	0.0135	4.934e-07	0.392212	0.055516	1.60798e-12	-0.173121	0.0422518	4.17906e-05	0.218168	20
ENSG00000138600:SPPL2A:ILMN_1734229	15	ENSG00000138600:SPPL2A:ILMN_1734229	50058005	15:51007729:C:T	15	51007729	T	C	0.196904	-0.0822	0.0163	4.437e-07	0.397574	0.0668292	2.69618e-09	-0.206754	0.0537468	0.000119663	0.013718	20
ENSG00000138600:SPPL2A:ILMN_1734229	15	ENSG00000138600:SPPL2A:ILMN_1734229	50058005	15:50999258:G:T	15	50999258	T	G	0.192142	-0.0813	0.0163	6.076e-07	0.403045	0.0675395	2.40855e-09	-0.201715	0.0527081	0.000129707	0.0316996	20
ENSG00000104043:ATP8B4:ILMN_1783956	15	ENSG00000104043:ATP8B4:ILMN_1783956	49406701	15:51040798:T:C	15	51040798	C	T	0.343261	-0.0701	0.0137	3.183e-07	0.173619	0.0546454	0.00148707	-0.403757	0.149585	0.00695116	NA	NA
ENSG00000138600:SPPL2A:ILMN_1734229	15	ENSG00000138600:SPPL2A:ILMN_1734229	50058005	15:51040798:T:C	15	51040798	C	T	0.343261	-0.0701	0.0137	3.183e-07	0.186609	0.0550065	0.000692627	-0.375653	0.132858	0.00469162	0.00645351	20
ENSG00000081014:AP4E1:ILMN_1754531	15	ENSG00000081014:AP4E1:ILMN_1754531	50200870	15:51040798:T:C	15	51040798	C	T	0.343261	-0.0701	0.0137	3.183e-07	0.388086	0.0550315	1.76278e-12	-0.18063	0.0436149	3.45075e-05	0.208941	20
ENSG00000161929:SCIMP:ILMN_1682761	17	ENSG00000161929:SCIMP:ILMN_1682761	4138118	17:5116379:A:C	17	5116379	C	A	0.129844	0.0968	0.0191	4.023e-07	0.580166	0.0787405	1.7311e-13	0.166849	0.0399578	2.9716e-05	0.106093	20
ENSG00000029725:RABEP1:ILMN_1719622	17	ENSG00000029725:RABEP1:ILMN_1719622	4185558	17:5116379:A:C	17	5116379	C	A	0.129844	0.0968	0.0191	4.023e-07	0.775009	0.0757019	1.34483e-24	0.124902	0.0274994	5.57271e-06	0.132939	20
ENSG00000108559:NUP88:ILMN_1734826	17	ENSG00000108559:NUP88:ILMN_1734826	4323480	17:5116379:A:C	17	5116379	C	A	0.129844	0.0968	0.0191	4.023e-07	-0.280047	0.0785962	0.000366489	-0.345657	0.118586	0.00355885	0.278784	20
ENSG00000110514:MADD:ILMN_1743583	11	ENSG00000110514:MADD:ILMN_1743583	46290927	11:47380340:G:T	11	47380340	T	G	0.554218	0.0741	0.0131	1.42e-08	-0.310576	0.0519961	2.32822e-09	-0.238589	0.0580917	4.00652e-05	0.285517	20
ENSG00000110514:MADD:ILMN_2328224	11	ENSG00000110514:MADD:ILMN_2328224	46290927	11:47380340:G:T	11	47380340	T	G	0.554218	0.0741	0.0131	1.42e-08	-0.312114	0.0522671	2.35051e-09	-0.237413	0.0578126	4.01529e-05	0.0111585	20
ENSG00000134571:MYBPC3:ILMN_1781184	11	ENSG00000134571:MYBPC3:ILMN_1781184	46374253	11:47380340:G:T	11	47380340	T	G	0.554218	0.0741	0.0131	1.42e-08	0.518511	0.0508989	2.2645e-24	0.142909	0.0288981	7.60347e-07	0.802499	20
ENSG00000066336:SPI1:ILMN_2392043	11	ENSG00000066336:SPI1:ILMN_2392043	46399942	11:47380340:G:T	11	47380340	T	G	0.554218	0.0741	0.0131	1.42e-08	-0.168381	0.0517294	0.0011338	-0.440074	0.155985	0.00478358	0.0258452	11
ENSG00000066336:SPI1:ILMN_1696463	11	ENSG00000066336:SPI1:ILMN_1696463	46399942	11:47380340:G:T	11	47380340	T	G	0.554218	0.0741	0.0131	1.42e-08	0.727339	0.0488598	4.04906e-50	0.101878	0.0192673	1.23914e-07	0.788405	20
ENSG00000149187:CELF1:ILMN_1686516	11	ENSG00000149187:CELF1:ILMN_1686516	46510566	11:47380340:G:T	11	47380340	T	G	0.554218	0.0741	0.0131	1.42e-08	-0.165674	0.0523576	0.00155469	-0.447264	0.161961	0.00575279	0.957486	20
ENSG00000134575:ACP2:ILMN_2104830	11	ENSG00000134575:ACP2:ILMN_2104830	46270179	11:47387599:C:T	11	47387599	T	C	0.672272	0.0679	0.0137	7.264e-07	-0.211913	0.0575017	0.000228407	-0.320415	0.108345	0.00310292	0.625117	20
ENSG00000110514:MADD:ILMN_2328224	11	ENSG00000110514:MADD:ILMN_2328224	46290927	11:47387599:C:T	11	47387599	T	C	0.672272	0.0679	0.0137	7.264e-07	-0.237393	0.0569102	3.02788e-05	-0.286024	0.089622	0.00141563	0.202389	20
ENSG00000134571:MYBPC3:ILMN_1781184	11	ENSG00000134571:MYBPC3:ILMN_1781184	46374253	11:47387599:C:T	11	47387599	T	C	0.672272	0.0679	0.0137	7.264e-07	0.825026	0.0525766	1.71833e-55	0.0823004	0.0174141	2.289e-06	0.998163	20
ENSG00000066336:SPI1:ILMN_1696463	11	ENSG00000066336:SPI1:ILMN_1696463	46399942	11:47387599:C:T	11	47387599	T	C	0.672272	0.0679	0.0137	7.264e-07	1.07971	0.0485502	1.44276e-109	0.0628875	0.0129999	1.31465e-06	0.207601	20
ENSG00000165916:PSMC3:ILMN_1809010	11	ENSG00000165916:PSMC3:ILMN_1809010	46447817	11:47387599:C:T	11	47387599	T	C	0.672272	0.0679	0.0137	7.264e-07	-0.25612	0.0576554	8.90189e-06	-0.26511	0.0801425	0.000939714	0.142676	20
ENSG00000149187:CELF1:ILMN_2382083	11	ENSG00000149187:CELF1:ILMN_2382083	46510566	11:47387599:C:T	11	47387599	T	C	0.672272	0.0679	0.0137	7.264e-07	-0.292425	0.0563089	2.06671e-07	-0.232196	0.064761	0.000336518	0.999888	20
ENSG00000149187:CELF1:ILMN_1686516	11	ENSG00000149187:CELF1:ILMN_1686516	46510566	11:47387599:C:T	11	47387599	T	C	0.672272	0.0679	0.0137	7.264e-07	-0.311859	0.0562625	2.97463e-08	-0.217727	0.0589304	0.000220194	0.999514	20
ENSG00000030066:NUP160:ILMN_1652989	11	ENSG00000030066:NUP160:ILMN_1652989	46843734	11:47387599:C:T	11	47387599	T	C	0.672272	0.0679	0.0137	7.264e-07	0.254252	0.0566633	7.22113e-06	0.267058	0.0802855	0.000879891	0.0660147	20
ENSG00000134575:ACP2:ILMN_2104830	11	ENSG00000134575:ACP2:ILMN_2104830	46270179	11:47395240:G:A	11	47395240	A	G	0.671624	0.0701	0.0136	2.841e-07	-0.215291	0.0570346	0.000160174	-0.325606	0.106917	0.00232353	0.596474	20
ENSG00000110514:MADD:ILMN_2328224	11	ENSG00000110514:MADD:ILMN_2328224	46290927	11:47395240:G:A	11	47395240	A	G	0.671624	0.0701	0.0136	2.841e-07	-0.236556	0.0564577	2.78994e-05	-0.296336	0.0911445	0.0011489	0.199791	20
ENSG00000134571:MYBPC3:ILMN_1781184	11	ENSG00000134571:MYBPC3:ILMN_1781184	46374253	11:47395240:G:A	11	47395240	A	G	0.671624	0.0701	0.0136	2.841e-07	0.820938	0.0521321	7.17267e-56	0.0853901	0.0174313	9.64886e-07	0.999357	20
ENSG00000066336:SPI1:ILMN_1696463	11	ENSG00000066336:SPI1:ILMN_1696463	46399942	11:47395240:G:A	11	47395240	A	G	0.671624	0.0701	0.0136	2.841e-07	1.0675	0.0482369	1.60994e-108	0.0656672	0.013081	5.16586e-07	0.976937	20
ENSG00000165916:PSMC3:ILMN_1809010	11	ENSG00000165916:PSMC3:ILMN_1809010	46447817	11:47395240:G:A	11	47395240	A	G	0.671624	0.0701	0.0136	2.841e-07	-0.261086	0.0571784	4.96732e-06	-0.268494	0.0785551	0.000631055	0.1371	20
ENSG00000149187:CELF1:ILMN_2382083	11	ENSG00000149187:CELF1:ILMN_2382083	46510566	11:47395240:G:A	11	47395240	A	G	0.671624	0.0701	0.0136	2.841e-07	-0.293074	0.0558535	1.5444e-07	-0.239189	0.0650486	0.000235918	0.999981	20
ENSG00000149187:CELF1:ILMN_1686516	11	ENSG00000149187:CELF1:ILMN_1686516	46510566	11:47395240:G:A	11	47395240	A	G	0.671624	0.0701	0.0136	2.841e-07	-0.312891	0.0558046	2.05983e-08	-0.22404	0.0590414	0.000147871	0.999875	20
ENSG00000030066:NUP160:ILMN_1652989	11	ENSG00000030066:NUP160:ILMN_1652989	46843734	11:47395240:G:A	11	47395240	A	G	0.671624	0.0701	0.0136	2.841e-07	0.252891	0.0562137	6.83566e-06	0.277195	0.081784	0.000700584	0.0635375	20
ENSG00000134575:ACP2:ILMN_2104830	11	ENSG00000134575:ACP2:ILMN_2104830	46270179	11:47411581:G:A	11	47411581	A	G	0.673864	0.0725	0.0139	1.84e-07	-0.217238	0.0570739	0.000141087	-0.333735	0.108545	0.00210766	0.594175	20
ENSG00000110514:MADD:ILMN_2328224	11	ENSG00000110514:MADD:ILMN_2328224	46290927	11:47411581:G:A	11	47411581	A	G	0.673864	0.0725	0.0139	1.84e-07	-0.230275	0.0565195	4.61611e-05	-0.314841	0.0980569	0.00132368	0.185474	20
ENSG00000134571:MYBPC3:ILMN_1781184	11	ENSG00000134571:MYBPC3:ILMN_1781184	46374253	11:47411581:G:A	11	47411581	A	G	0.673864	0.0725	0.0139	1.84e-07	0.819842	0.0521931	1.33585e-55	0.0884316	0.0178647	7.41875e-07	0.999707	20
ENSG00000066336:SPI1:ILMN_1696463	11	ENSG00000066336:SPI1:ILMN_1696463	46399942	11:47411581:G:A	11	47411581	A	G	0.673864	0.0725	0.0139	1.84e-07	1.06404	0.0483552	2.59586e-107	0.0681364	0.0134254	3.87084e-07	0.991197	20
ENSG00000165916:PSMC3:ILMN_1809010	11	ENSG00000165916:PSMC3:ILMN_1809010	46447817	11:47411581:G:A	11	47411581	A	G	0.673864	0.0725	0.0139	1.84e-07	-0.26068	0.0572244	5.22851e-06	-0.278119	0.0810595	0.000601267	0.0581881	20
ENSG00000149187:CELF1:ILMN_2382083	11	ENSG00000149187:CELF1:ILMN_2382083	46510566	11:47411581:G:A	11	47411581	A	G	0.673864	0.0725	0.0139	1.84e-07	-0.296004	0.0558867	1.18047e-07	-0.244929	0.0659061	0.00020213	0.999987	20
ENSG00000149187:CELF1:ILMN_1686516	11	ENSG00000149187:CELF1:ILMN_1686516	46510566	11:47411581:G:A	11	47411581	A	G	0.673864	0.0725	0.0139	1.84e-07	-0.316859	0.0558332	1.38602e-08	-0.228808	0.0595814	0.000122901	0.999867	20
ENSG00000030066:NUP160:ILMN_1652989	11	ENSG00000030066:NUP160:ILMN_1652989	46843734	11:47411581:G:A	11	47411581	A	G	0.673864	0.0725	0.0139	1.84e-07	0.249262	0.0562687	9.42991e-06	0.290859	0.0861439	0.000734338	0.0624599	20
ENSG00000025434:NR1H3:ILMN_1814022	11	ENSG00000025434:NR1H3:ILMN_1814022	46270467	11:47423340:C:T	11	47423340	T	C	0.396526	0.0701	0.0132	1.173e-07	0.185652	0.0523507	0.000390671	0.377589	0.128031	0.00318606	0.000470537	20
ENSG00000134571:MYBPC3:ILMN_1781184	11	ENSG00000134571:MYBPC3:ILMN_1781184	46374253	11:47423340:C:T	11	47423340	T	C	0.396526	0.0701	0.0132	1.173e-07	0.422145	0.0511492	1.54187e-16	0.166057	0.0371829	7.97163e-06	0.8529	20
ENSG00000066336:SPI1:ILMN_1696463	11	ENSG00000066336:SPI1:ILMN_1696463	46399942	11:47423340:C:T	11	47423340	T	C	0.396526	0.0701	0.0132	1.173e-07	0.553002	0.0501299	2.69658e-28	0.126763	0.0264916	1.70986e-06	0.717485	20
ENSG00000109920:FNBP4:ILMN_2108938	11	ENSG00000109920:FNBP4:ILMN_2108938	46788853	11:47423340:C:T	11	47423340	T	C	0.396526	0.0701	0.0132	1.173e-07	-0.180021	0.052017	0.000538546	-0.389399	0.1343	0.00373795	0.896092	19
ENSG00000030066:NUP160:ILMN_1652989	11	ENSG00000030066:NUP160:ILMN_1652989	46843734	11:47423340:C:T	11	47423340	T	C	0.396526	0.0701	0.0132	1.173e-07	0.318746	0.0516847	6.9543e-10	0.219924	0.0546504	5.71686e-05	0.0638583	20
ENSG00000025434:NR1H3:ILMN_1814022	11	ENSG00000025434:NR1H3:ILMN_1814022	46270467	11:47430599:G:A	11	47430599	A	G	0.39543	0.0719	0.0131	3.89e-08	0.185485	0.0523285	0.000393162	0.387632	0.130181	0.00290473	0.000464133	20
ENSG00000110514:MADD:ILMN_2328224	11	ENSG00000110514:MADD:ILMN_2328224	46290927	11:47430599:G:A	11	47430599	A	G	0.39543	0.0719	0.0131	3.89e-08	-0.158141	0.052349	0.00252026	-0.454657	0.171795	0.00813267	0.312784	20
ENSG00000134571:MYBPC3:ILMN_1781184	11	ENSG00000134571:MYBPC3:ILMN_1781184	46374253	11:47430599:G:A	11	47430599	A	G	0.39543	0.0719	0.0131	3.89e-08	0.421494	0.0511301	1.67164e-16	0.170584	0.0373385	4.91042e-06	0.815894	20
ENSG00000066336:SPI1:ILMN_1696463	11	ENSG00000066336:SPI1:ILMN_1696463	46399942	11:47430599:G:A	11	47430599	A	G	0.39543	0.0719	0.0131	3.89e-08	0.551734	0.0501167	3.45883e-28	0.130316	0.0265305	9.01751e-07	0.669277	20
ENSG00000109920:FNBP4:ILMN_2108938	11	ENSG00000109920:FNBP4:ILMN_2108938	46788853	11:47430599:G:A	11	47430599	A	G	0.39543	0.0719	0.0131	3.89e-08	-0.179301	0.0519963	0.00056404	-0.401002	0.137335	0.0035017	0.876765	19
ENSG00000030066:NUP160:ILMN_1652989	11	ENSG00000030066:NUP160:ILMN_1652989	46843734	11:47430599:G:A	11	47430599	A	G	0.39543	0.0719	0.0131	3.89e-08	0.318747	0.0516621	6.83564e-10	0.225571	0.0550066	4.11737e-05	0.0612162	20
ENSG00000110514:MADD:ILMN_1743583	11	ENSG00000110514:MADD:ILMN_1743583	46290927	11:47557871:T:C	11	47557871	C	T	0.313057	0.0789	0.0138	1.116e-08	-0.180111	0.0543218	0.000914359	-0.438063	0.15273	0.00412782	0.0246753	20
ENSG00000110514:MADD:ILMN_2328224	11	ENSG00000110514:MADD:ILMN_2328224	46290927	11:47557871:T:C	11	47557871	C	T	0.313057	0.0789	0.0138	1.116e-08	-0.175585	0.0546168	0.00130508	-0.449354	0.160355	0.00507492	0.104348	20
ENSG00000134571:MYBPC3:ILMN_1781184	11	ENSG00000134571:MYBPC3:ILMN_1781184	46374253	11:47557871:T:C	11	47557871	C	T	0.313057	0.0789	0.0138	1.116e-08	0.397298	0.0536003	1.24187e-13	0.198592	0.0438672	5.97952e-06	0.749345	20
ENSG00000066336:SPI1:ILMN_1696463	11	ENSG00000066336:SPI1:ILMN_1696463	46399942	11:47557871:T:C	11	47557871	C	T	0.313057	0.0789	0.0138	1.116e-08	0.459464	0.053122	5.18567e-18	0.171722	0.036004	1.84658e-06	0.526145	20
ENSG00000109919:MTCH2:ILMN_1785218	11	ENSG00000109919:MTCH2:ILMN_1785218	46664086	11:47557871:T:C	11	47557871	C	T	0.313057	0.0789	0.0138	1.116e-08	0.266072	0.0545121	1.05568e-06	0.296537	0.0798816	0.000205462	0.000626067	20
ENSG00000109920:FNBP4:ILMN_2108938	11	ENSG00000109920:FNBP4:ILMN_2108938	46788853	11:47557871:T:C	11	47557871	C	T	0.313057	0.0789	0.0138	1.116e-08	-0.180757	0.0542858	0.000869313	-0.436498	0.151702	0.00401051	0.858888	20
ENSG00000030066:NUP160:ILMN_1652989	11	ENSG00000030066:NUP160:ILMN_1652989	46843734	11:47557871:T:C	11	47557871	C	T	0.313057	0.0789	0.0138	1.116e-08	0.517045	0.0528944	1.44076e-22	0.152598	0.0309203	8.00678e-07	0.0657288	20
ENSG00000187037:GPR141:ILMN_2092333	7	ENSG00000187037:GPR141:ILMN_2092333	36723475	7:37719675:T:C	7	37719675	C	T	0.681248	0.0727	0.0135	7.918e-08	-0.665871	0.0535401	1.64865e-35	-0.10918	0.0220932	7.7403e-07	0.0488387	20
ENSG00000187037:GPR141:ILMN_2092333	7	ENSG00000187037:GPR141:ILMN_2092333	36723475	7:37723413:A:C	7	37723413	C	A	0.672012	0.0713	0.0135	1.395e-07	-0.663428	0.0532679	1.32089e-35	-0.107472	0.0221029	1.15998e-06	0.0640534	20

## Sheet: Cardiogenics_macro
Supplementary Table 8
probeID	ProbeChr	Gene	Probe_bp	targetSNP	targetSNP_chr	targetSNP_bp	A1	A2	Freq	b_GWAS	se_GWAS	p_GWAS	b_eQTL	se_eQTL	p_eQTL	b_SMR	se_SMR	p_SMR	p_HEIDI	nsnp_HEIDI
ENSG00000110077:MS4A6A:ILMN_1721035	11	ENSG00000110077:MS4A6A:ILMN_1721035	58950499	11:60019150:C:T	11	60019150	T	C	0.601257	0.0948	0.0131	4.488e-13	0.355279	0.0582988	1.10056e-09	0.266833	0.0572429	3.14039e-06	0.441858	20
ENSG00000110077:MS4A6A:ILMN_1797731	11	ENSG00000110077:MS4A6A:ILMN_1797731	58950499	11:60019150:C:T	11	60019150	T	C	0.601257	0.0948	0.0131	4.488e-13	0.247124	0.0589647	2.77661e-05	0.383613	0.105773	0.000287022	0.0242416	20
ENSG00000110077:MS4A6A:ILMN_2359800	11	ENSG00000110077:MS4A6A:ILMN_2359800	58950499	11:60019150:C:T	11	60019150	T	C	0.601257	0.0948	0.0131	4.488e-13	0.344324	0.0583965	3.71735e-09	0.275322	0.0602313	4.85197e-06	0.0467198	20
ENSG00000110079:MS4A4A:ILMN_1741712	11	ENSG00000110079:MS4A4A:ILMN_1741712	59048014	11:60019150:C:T	11	60019150	T	C	0.601257	0.0948	0.0131	4.488e-13	0.221532	0.0582215	0.000141807	0.427928	0.127063	0.00075762	0.142994	20
ENSG00000166928:MS4A14:ILMN_1726189	11	ENSG00000166928:MS4A14:ILMN_1726189	59146003	11:60019150:C:T	11	60019150	T	C	0.601257	0.0948	0.0131	4.488e-13	-0.229843	0.0581359	7.70039e-05	-0.412456	0.11888	0.000521375	0.00385171	20
ENSG00000166928:MS4A14:ILMN_2382500	11	ENSG00000166928:MS4A14:ILMN_2382500	59146003	11:60019150:C:T	11	60019150	T	C	0.601257	0.0948	0.0131	4.488e-13	-0.227062	0.0584364	0.000102068	-0.417507	0.121958	0.000618532	0.0077121	18
ENSG00000159840:ZYX:ILMN_2371169	7	ENSG00000159840:ZYX:ILMN_2371169	142078173	7:143126994:A:C	7	143126994	C	A	0.486951	-0.0849	0.0135	3.718e-10	0.347041	0.0624356	2.72276e-08	-0.244639	0.0587396	3.11611e-05	0.245495	20
ENSG00000159840:ZYX:ILMN_1701875	7	ENSG00000159840:ZYX:ILMN_1701875	142078173	7:143126994:A:C	7	143126994	C	A	0.486951	-0.0849	0.0135	3.718e-10	0.190378	0.0631126	0.00255733	-0.445956	0.163967	0.00653233	NA	NA
ENSG00000146904:EPHA1:ILMN_1664265	7	ENSG00000146904:EPHA1:ILMN_1664265	142105985	7:143126994:A:C	7	143126994	C	A	0.486951	-0.0849	0.0135	3.718e-10	0.567412	0.0620314	5.84347e-20	-0.149627	0.0288729	2.19218e-07	0.0454064	20
ENSG00000159840:ZYX:ILMN_2371169	7	ENSG00000159840:ZYX:ILMN_2371169	142078173	7:143127771:T:G	7	143127771	G	T	0.490737	-0.0836	0.0135	6.795e-10	0.347025	0.0624638	2.76621e-08	-0.240904	0.0582551	3.54432e-05	0.245282	20
ENSG00000159840:ZYX:ILMN_1701875	7	ENSG00000159840:ZYX:ILMN_1701875	142078173	7:143127771:T:G	7	143127771	G	T	0.490737	-0.0836	0.0135	6.795e-10	0.190003	0.0631415	0.00261976	-0.439994	0.162567	0.00679901	NA	NA
ENSG00000146904:EPHA1:ILMN_1664265	7	ENSG00000146904:EPHA1:ILMN_1664265	142105985	7:143127771:T:G	7	143127771	G	T	0.490737	-0.0836	0.0135	6.795e-10	0.568198	0.0620542	5.36163e-20	-0.147132	0.0286828	2.90341e-07	0.0447376	20
ENSG00000159840:ZYX:ILMN_2371169	7	ENSG00000159840:ZYX:ILMN_2371169	142078173	7:143109208:T:G	7	143109208	G	T	0.151058	-0.1319	0.0179	1.821e-13	0.350074	0.0798939	1.17735e-05	-0.376777	0.100042	0.00016576	0.236615	20
ENSG00000146904:EPHA1:ILMN_1664265	7	ENSG00000146904:EPHA1:ILMN_1664265	142105985	7:143109208:T:G	7	143109208	G	T	0.151058	-0.1319	0.0179	1.821e-13	0.495116	0.080509	7.75696e-10	-0.266402	0.056423	2.34093e-06	0.0483862	20
ENSG00000159784:FAM131B:ILMN_1736127	7	ENSG00000159784:FAM131B:ILMN_1736127	142058895	7:143108158:T:C	7	143108158	C	T	0.506831	0.0811	0.0136	2.395e-09	-0.187198	0.0597467	0.00172918	-0.433232	0.156196	0.00554326	0.189567	7
ENSG00000159840:ZYX:ILMN_2371169	7	ENSG00000159840:ZYX:ILMN_2371169	142078173	7:143108158:T:C	7	143108158	C	T	0.506831	0.0811	0.0136	2.395e-09	-0.223085	0.0588269	0.000149305	-0.363539	0.113607	0.00137439	0.1208	20
ENSG00000159840:ZYX:ILMN_1701875	7	ENSG00000159840:ZYX:ILMN_1701875	142078173	7:143108158:T:C	7	143108158	C	T	0.506831	0.0811	0.0136	2.395e-09	-0.181494	0.0590444	0.00211316	-0.446848	0.163547	0.00629084	NA	NA
ENSG00000146904:EPHA1:ILMN_1664265	7	ENSG00000146904:EPHA1:ILMN_1664265	142105985	7:143108158:T:C	7	143108158	C	T	0.506831	0.0811	0.0136	2.395e-09	-0.252349	0.0596569	2.33684e-05	-0.32138	0.09315	0.000560301	0.0280024	20
ENSG00000138600:SPPL2A:ILMN_1734229	15	ENSG00000138600:SPPL2A:ILMN_1734229	50058005	15:51010829:T:C	15	51010829	C	T	0.342687	-0.0679	0.0135	4.934e-07	0.573841	0.0594787	5.02012e-22	-0.118325	0.0265306	8.19763e-06	0.364649	20
ENSG00000081014:AP4E1:ILMN_1754531	15	ENSG00000081014:AP4E1:ILMN_1754531	50200870	15:51010829:T:C	15	51010829	C	T	0.342687	-0.0679	0.0135	4.934e-07	0.517781	0.0605253	1.1808e-17	-0.131137	0.0302452	1.4524e-05	0.243711	20
ENSG00000138600:SPPL2A:ILMN_1734229	15	ENSG00000138600:SPPL2A:ILMN_1734229	50058005	15:51007729:C:T	15	51007729	T	C	0.196904	-0.0822	0.0163	4.437e-07	0.777518	0.0704966	2.76469e-28	-0.105721	0.0230517	4.51246e-06	0.371796	20
ENSG00000081014:AP4E1:ILMN_1754531	15	ENSG00000081014:AP4E1:ILMN_1754531	50200870	15:51007729:C:T	15	51007729	T	C	0.196904	-0.0822	0.0163	4.437e-07	0.322466	0.07425	1.40569e-05	-0.254911	0.0774611	0.000998932	0.0446652	20
ENSG00000138600:SPPL2A:ILMN_1734229	15	ENSG00000138600:SPPL2A:ILMN_1734229	50058005	15:50999258:G:T	15	50999258	T	G	0.192142	-0.0813	0.0163	6.076e-07	0.782589	0.0712664	4.70746e-28	-0.103886	0.0228761	5.59241e-06	0.398222	20
ENSG00000081014:AP4E1:ILMN_1754531	15	ENSG00000081014:AP4E1:ILMN_1754531	50200870	15:50999258:G:T	15	50999258	T	G	0.192142	-0.0813	0.0163	6.076e-07	0.322489	0.0750407	1.72724e-05	-0.252102	0.0774338	0.0011311	0.0459811	20
ENSG00000138600:SPPL2A:ILMN_1734229	15	ENSG00000138600:SPPL2A:ILMN_1734229	50058005	15:51040798:T:C	15	51040798	C	T	0.343261	-0.0701	0.0137	3.183e-07	0.570272	0.0590087	4.27921e-22	-0.122924	0.0271831	6.12378e-06	0.267201	20
ENSG00000081014:AP4E1:ILMN_1754531	15	ENSG00000081014:AP4E1:ILMN_1754531	50200870	15:51040798:T:C	15	51040798	C	T	0.343261	-0.0701	0.0137	3.183e-07	0.511775	0.0600698	1.59985e-17	-0.136974	0.0312264	1.152e-05	0.225388	20
ENSG00000108515:ENO3:ILMN_2365383	17	ENSG00000108515:ENO3:ILMN_2365383	3854390	17:5116379:A:C	17	5116379	C	A	0.129844	0.0968	0.0191	4.023e-07	0.324602	0.0862214	0.000166716	0.298211	0.098675	0.0025098	0.316018	20
ENSG00000167840:ZNF232:ILMN_2139351	17	ENSG00000167840:ZNF232:ILMN_2139351	4015136	17:5116379:A:C	17	5116379	C	A	0.129844	0.0968	0.0191	4.023e-07	-0.542871	0.0864692	3.42509e-10	-0.178311	0.0452163	8.02969e-05	0.021033	20
ENSG00000029725:RABEP1:ILMN_1719622	17	ENSG00000029725:RABEP1:ILMN_1719622	4185558	17:5116379:A:C	17	5116379	C	A	0.129844	0.0968	0.0191	4.023e-07	0.816125	0.0830409	8.53062e-23	0.118609	0.0263318	6.65558e-06	0.135324	20
ENSG00000108559:NUP88:ILMN_1734826	17	ENSG00000108559:NUP88:ILMN_1734826	4323480	17:5116379:A:C	17	5116379	C	A	0.129844	0.0968	0.0191	4.023e-07	-0.481726	0.0871766	3.27872e-08	-0.200944	0.0537998	0.000187687	0.739637	20
ENSG00000134571:MYBPC3:ILMN_1781184	11	ENSG00000134571:MYBPC3:ILMN_1781184	46374253	11:47380340:G:T	11	47380340	T	G	0.554218	0.0741	0.0131	1.42e-08	0.436434	0.0567929	1.53408e-14	0.169785	0.0372707	5.22721e-06	0.978309	20
ENSG00000066336:SPI1:ILMN_1696463	11	ENSG00000066336:SPI1:ILMN_1696463	46399942	11:47380340:G:T	11	47380340	T	G	0.554218	0.0741	0.0131	1.42e-08	0.715834	0.0541833	7.54843e-40	0.103516	0.0199072	1.99377e-07	0.834721	20
ENSG00000149187:CELF1:ILMN_2382083	11	ENSG00000149187:CELF1:ILMN_2382083	46510566	11:47380340:G:T	11	47380340	T	G	0.554218	0.0741	0.0131	1.42e-08	-0.257217	0.0578545	8.75117e-06	-0.288084	0.0824167	0.000473258	0.99956	20
ENSG00000030066:NUP160:ILMN_1652989	11	ENSG00000030066:NUP160:ILMN_1652989	46843734	11:47380340:G:T	11	47380340	T	G	0.554218	0.0741	0.0131	1.42e-08	0.229957	0.0583886	8.20329e-05	0.322235	0.0996977	0.00122876	0.0107299	20
ENSG00000134571:MYBPC3:ILMN_1781184	11	ENSG00000134571:MYBPC3:ILMN_1781184	46374253	11:47387599:C:T	11	47387599	T	C	0.672272	0.0679	0.0137	7.264e-07	0.600209	0.0611688	9.96254e-23	0.113127	0.0255718	9.69329e-06	0.997233	20
ENSG00000066336:SPI1:ILMN_1696463	11	ENSG00000066336:SPI1:ILMN_1696463	46399942	11:47387599:C:T	11	47387599	T	C	0.672272	0.0679	0.0137	7.264e-07	1.07829	0.0544441	2.67059e-87	0.06297	0.0130971	1.52487e-06	0.311889	20
ENSG00000165916:PSMC3:ILMN_1809010	11	ENSG00000165916:PSMC3:ILMN_1809010	46447817	11:47387599:C:T	11	47387599	T	C	0.672272	0.0679	0.0137	7.264e-07	-0.217583	0.0632651	0.000583372	-0.312065	0.110443	0.00471968	0.8679	20
ENSG00000149187:CELF1:ILMN_2382083	11	ENSG00000149187:CELF1:ILMN_2382083	46510566	11:47387599:C:T	11	47387599	T	C	0.672272	0.0679	0.0137	7.264e-07	-0.262331	0.0633501	3.45836e-05	-0.258833	0.0814511	0.0014841	0.999433	20
ENSG00000030066:NUP160:ILMN_1652989	11	ENSG00000030066:NUP160:ILMN_1652989	46843734	11:47387599:C:T	11	47387599	T	C	0.672272	0.0679	0.0137	7.264e-07	0.59361	0.0618573	8.27534e-22	0.114385	0.0259754	1.06476e-05	0.0107655	20
ENSG00000134571:MYBPC3:ILMN_1781184	11	ENSG00000134571:MYBPC3:ILMN_1781184	46374253	11:47395240:G:A	11	47395240	A	G	0.671624	0.0701	0.0136	2.841e-07	0.592664	0.0607526	1.7494e-22	0.118279	0.0259534	5.17966e-06	0.999783	20
ENSG00000066336:SPI1:ILMN_1696463	11	ENSG00000066336:SPI1:ILMN_1696463	46399942	11:47395240:G:A	11	47395240	A	G	0.671624	0.0701	0.0136	2.841e-07	1.06951	0.054069	4.38815e-87	0.0655441	0.0131408	6.10553e-07	0.994228	20
ENSG00000165916:PSMC3:ILMN_1809010	11	ENSG00000165916:PSMC3:ILMN_1809010	46447817	11:47395240:G:A	11	47395240	A	G	0.671624	0.0701	0.0136	2.841e-07	-0.216328	0.0628048	0.000572211	-0.324045	0.11315	0.00418512	0.845121	20
ENSG00000149187:CELF1:ILMN_2382083	11	ENSG00000149187:CELF1:ILMN_2382083	46510566	11:47395240:G:A	11	47395240	A	G	0.671624	0.0701	0.0136	2.841e-07	-0.2622	0.0628839	3.05151e-05	-0.267353	0.0824726	0.00118809	0.999544	20
ENSG00000030066:NUP160:ILMN_1652989	11	ENSG00000030066:NUP160:ILMN_1652989	46843734	11:47395240:G:A	11	47395240	A	G	0.671624	0.0701	0.0136	2.841e-07	0.587659	0.0614222	1.09484e-21	0.119287	0.0262875	5.68486e-06	0.00971932	20
ENSG00000134571:MYBPC3:ILMN_1781184	11	ENSG00000134571:MYBPC3:ILMN_1781184	46374253	11:47411581:G:A	11	47411581	A	G	0.673864	0.0725	0.0139	1.84e-07	0.588158	0.0607155	3.4206e-22	0.123266	0.0268411	4.38079e-06	0.999959	20
ENSG00000066336:SPI1:ILMN_1696463	11	ENSG00000066336:SPI1:ILMN_1696463	46399942	11:47411581:G:A	11	47411581	A	G	0.673864	0.0725	0.0139	1.84e-07	1.06509	0.0540734	2.27908e-86	0.0680691	0.0135003	4.60572e-07	0.998873	20
ENSG00000165916:PSMC3:ILMN_1809010	11	ENSG00000165916:PSMC3:ILMN_1809010	46447817	11:47411581:G:A	11	47411581	A	G	0.673864	0.0725	0.0139	1.84e-07	-0.215156	0.0627348	0.00060446	-0.336965	0.117589	0.00416194	0.841024	20
ENSG00000149187:CELF1:ILMN_2382083	11	ENSG00000149187:CELF1:ILMN_2382083	46510566	11:47411581:G:A	11	47411581	A	G	0.673864	0.0725	0.0139	1.84e-07	-0.261366	0.062813	3.16825e-05	-0.277388	0.0852781	0.00114294	0.99918	20
ENSG00000030066:NUP160:ILMN_1652989	11	ENSG00000030066:NUP160:ILMN_1652989	46843734	11:47411581:G:A	11	47411581	A	G	0.673864	0.0725	0.0139	1.84e-07	0.581207	0.0614001	2.91045e-21	0.12474	0.027306	4.91844e-06	0.00902169	20
ENSG00000134571:MYBPC3:ILMN_1781184	11	ENSG00000134571:MYBPC3:ILMN_1781184	46374253	11:47423340:C:T	11	47423340	T	C	0.396526	0.0701	0.0132	1.173e-07	0.320378	0.0577017	2.81909e-08	0.218804	0.0570133	0.000124156	0.964683	20
ENSG00000066336:SPI1:ILMN_1696463	11	ENSG00000066336:SPI1:ILMN_1696463	46399942	11:47423340:C:T	11	47423340	T	C	0.396526	0.0701	0.0132	1.173e-07	0.544728	0.0562222	3.36284e-22	0.128688	0.0276336	3.20945e-06	0.785376	20
ENSG00000149187:CELF1:ILMN_2382083	11	ENSG00000149187:CELF1:ILMN_2382083	46510566	11:47423340:C:T	11	47423340	T	C	0.396526	0.0701	0.0132	1.173e-07	-0.227096	0.058202	9.5458e-05	-0.30868	0.0981688	0.00166438	0.998588	20
ENSG00000030066:NUP160:ILMN_1652989	11	ENSG00000030066:NUP160:ILMN_1652989	46843734	11:47423340:C:T	11	47423340	T	C	0.396526	0.0701	0.0132	1.173e-07	0.550066	0.0567401	3.18275e-22	0.127439	0.0273618	3.19974e-06	0.0105049	20
ENSG00000134571:MYBPC3:ILMN_1781184	11	ENSG00000134571:MYBPC3:ILMN_1781184	46374253	11:47430599:G:A	11	47430599	A	G	0.39543	0.0719	0.0131	3.89e-08	0.319516	0.0576827	3.03867e-08	0.225028	0.0577176	9.66815e-05	0.952958	20
ENSG00000066336:SPI1:ILMN_1696463	11	ENSG00000066336:SPI1:ILMN_1696463	46399942	11:47430599:G:A	11	47430599	A	G	0.39543	0.0719	0.0131	3.89e-08	0.542896	0.0562142	4.56355e-22	0.132438	0.0277544	1.82599e-06	0.73796	20
ENSG00000149187:CELF1:ILMN_2382083	11	ENSG00000149187:CELF1:ILMN_2382083	46510566	11:47430599:G:A	11	47430599	A	G	0.39543	0.0719	0.0131	3.89e-08	-0.227376	0.0581781	9.29572e-05	-0.316216	0.0993262	0.00145448	0.998269	20
ENSG00000030066:NUP160:ILMN_1652989	11	ENSG00000030066:NUP160:ILMN_1652989	46843734	11:47430599:G:A	11	47430599	A	G	0.39543	0.0719	0.0131	3.89e-08	0.549632	0.0567199	3.3159e-22	0.130815	0.0273917	1.79072e-06	0.0097289	20
ENSG00000134571:MYBPC3:ILMN_1781184	11	ENSG00000134571:MYBPC3:ILMN_1781184	46374253	11:47557871:T:C	11	47557871	C	T	0.313057	0.0789	0.0138	1.116e-08	0.35016	0.0604138	6.79018e-09	0.225325	0.0553581	4.69475e-05	0.957025	20
ENSG00000066336:SPI1:ILMN_1696463	11	ENSG00000066336:SPI1:ILMN_1696463	46399942	11:47557871:T:C	11	47557871	C	T	0.313057	0.0789	0.0138	1.116e-08	0.519072	0.0593584	2.23598e-18	0.152002	0.031764	1.70683e-06	0.662756	20
ENSG00000149187:CELF1:ILMN_2382083	11	ENSG00000149187:CELF1:ILMN_2382083	46510566	11:47557871:T:C	11	47557871	C	T	0.313057	0.0789	0.0138	1.116e-08	-0.268295	0.0609009	1.05567e-05	-0.294079	0.0842714	0.000483632	0.999081	20
ENSG00000149187:CELF1:ILMN_1686516	11	ENSG00000149187:CELF1:ILMN_1686516	46510566	11:47557871:T:C	11	47557871	C	T	0.313057	0.0789	0.0138	1.116e-08	-0.287669	0.0609257	2.33956e-06	-0.274274	0.0753365	0.000271955	0.569356	20
ENSG00000109919:MTCH2:ILMN_1785218	11	ENSG00000109919:MTCH2:ILMN_1785218	46664086	11:47557871:T:C	11	47557871	C	T	0.313057	0.0789	0.0138	1.116e-08	0.23397	0.0589962	7.31344e-05	0.337223	0.103485	0.00111944	0.00135426	20
ENSG00000030066:NUP160:ILMN_1652989	11	ENSG00000030066:NUP160:ILMN_1652989	46843734	11:47557871:T:C	11	47557871	C	T	0.313057	0.0789	0.0138	1.116e-08	0.807315	0.0569492	1.28867e-45	0.0977313	0.0184316	1.14299e-07	0.0106079	20
ENSG00000187037:GPR141:ILMN_2092333	7	ENSG00000187037:GPR141:ILMN_2092333	36723475	7:37719675:T:C	7	37719675	C	T	0.681248	0.0727	0.0135	7.918e-08	0.247568	0.0608213	4.69298e-05	0.293657	0.0904343	0.00116553	0.213931	20
ENSG00000086288:NME8:ILMN_1691334	7	ENSG00000086288:NME8:ILMN_1691334	36888199	7:37719675:T:C	7	37719675	C	T	0.681248	0.0727	0.0135	7.918e-08	0.255195	0.0608576	2.74911e-05	0.28488	0.086104	0.00093777	0.0306857	20
ENSG00000187037:GPR141:ILMN_2092333	7	ENSG00000187037:GPR141:ILMN_2092333	36723475	7:37723413:A:C	7	37723413	C	A	0.672012	0.0713	0.0135	1.395e-07	0.244853	0.0605315	5.23098e-05	0.291195	0.0906758	0.00132098	0.216462	20
ENSG00000086288:NME8:ILMN_1691334	7	ENSG00000086288:NME8:ILMN_1691334	36888199	7:37723413:A:C	7	37723413	C	A	0.672012	0.0713	0.0135	1.395e-07	0.252576	0.0605673	3.04368e-05	0.282291	0.0862505	0.00106442	0.0311171	20
